# Supplementary material for: Classification of Trispanins: A Diverse Group of Proteins That Function in Membrane Synthesis and Transport Mechanisms
Source: Front Cell Dev Biol. 2020 Jan 22;7:386. doi: 10.3389/fcell.2019.00386 (PMC6987440; doi:10.3389/fcell.2019.00386)
Supplement: MATERIAL S1 — The 3TM dataset is presented in Excel format in the file Trispanins Dataset. The details of the statistical results from the PANTHER overrepresentational analysis are in Supplementary Table. [file Table_1.XLSX]

## Sheet: Sheet1
GO biological process complete	Total # Membrane Proteins	Total # Trispanins	Expected	Fold Enrichment	+/-	raw P value	FDR			%TOTAL	% 3 TMs
ionotropic glutamate receptor signaling pathway	20	18	.53	34.21	+	1.79E-19	2.01E-15			1	12
vesicle budding from membrane	24	6	.63	9.50	+	9.18E-05	3.97E-02			1	4
lipid metabolic process	523	31	13.76	2.25	+	2.51E-05	1.41E-02			8	21
regulation of membrane potential	272	21	7.16	2.93	+	1.53E-05	1.15E-02			5	14
GO molecular function complete
G protein-coupled receptor activity	516	0	13.58	< 0.01	-	1.34E-06	3.97E-05			9	0
heme binding	68	9	1.79	5.03	+	1.37E-04	1.86E-02			1	6
ligase activity, forming carbon-sulfur bonds	18	5	.47	10.56	+	2.40E-04	6.66E-03			1	3
small molecule binding	90	20	2.37	8.45	+	2.64E-12	1.95E-10			2	13
purine ribonucleotide binding	7	3	.18	16.29	+	1.74E-03	4.28E-02			1	2
GO cellular component complete
plasma membrane receptor complex	138	20	3.63	5.51	+	2.33E-09	4.96E-07			2	13
nuclear outer membrane-endoplasmic reticulum membrane network	823	52	21.65	2.40	+	1.59E-09	4.06E-07			14	35
endoplasmic reticulum	1115	63	29.34	2.15	+	7.15E-10	2.29E-07			19	42
mitochondrial inner membrane	47	7	1.24	5.66	+	4.08E-04	1.45E-02			1	5
organelle membrane	1913	79	50.33	1.57	+	3.04E-06	3.00E-04			33	53
Pathways (Reactome and PANTHER pathways)
Metabolism of lipids	301	20	7.92	2.53	+	1.78E-04	1.52E-02			5	13
Synaptic adhesion-like molecules	16	8	.42	19.00	+	8.06E-08	4.82E-05			1	5
COPII-mediated vesicle transport	23	5	.61	8.26	+	6.32E-04	4.54E-02			1	3
Transport of fatty acids	4	3	.11	28.50	+	5.36E-04	4.37E-02			1	2
Other overrepresentation components cited in text
fatty acid metabolic process	68	11	1.79	6.15	+	4.41E-06	5.13E-04
regulation of postsynaptic membrane potential	81	16	2.13	7.51	+	2.10E-09	5.90E-06
neurotransmitter receptor activity	112	18	2.95	6.11	+	3.66E-09	1.73E-06
cell junction	558	28	14.68	1.91	+	1.28E-03	4.19E-02
extracellular region	1092	14	28.73	.49	-	1.48E-03	4.73E-02
neurotransmitter receptor complex	39	20	1.03	19.49	+	5.07E-18	3.24E-15
plasma membrane	3264	63	85.88	.73	-	2.54E-04	1.08E-02
