# Supplementary material for: Classification of Trispanins: A Diverse Group of Proteins That Function in Membrane Synthesis and Transport Mechanisms
Source: Front Cell Dev Biol. 2020 Jan 22;7:386. doi: 10.3389/fcell.2019.00386 (PMC6987440; doi:10.3389/fcell.2019.00386)
Supplement: Supplementary file 2 [file Table_2.XLSX]

## Sheet: Information Sheet
	Classification of Trispanins: A Diverse Group of Proteins that Function in Membrane Synthesis and Movement
	MM Attwood and HB Schiöth
	The Trispanin Dataset Information
Acronyms
CCDS	Consensus Coding Sequence
EC	Enzyme Commission identifier
TCDB	Transporter Classification Database identifier
PA	Indicates information from the Human Protein Atlas organisation (Uhlén et al, 2015)
	UniProt (www.uniprot.org) main source for information. See Methods for further details. The columns colored light orange indicate expression or localization information. Resources used include PANTHER Classification System (Mi et al, 2019), TissueEnrich (Thul et al, 2017), and Human Protein Atlas (Uhlén et al, 2015)

## Sheet: Dataset
CCDS ID	Entry	Entry name	Gene names (primary )	MainFunction	MainFunction2	EC description	EC number	TCDB description	TCDB	Gene ontology (biological process)	Gene ontology (cellular component)	Gene ontology (GO)	Gene ontology (molecular function)	Function (UniProt)	PFAM	Protein names	Protein families	Signal Peptide	Jensen Disease	DisGenet Indication	KEGG disease	DrugBank	Targeted by FDA Approved agent	N-term Topology	SignalPeptide	Homo/Heterooligomer	Subunit Structure2	ERPred Prediction	DeepLoc-1.0 Localization		MOL RibonucleotideBinding	MOL LigaseActivity	MOL HemeBinding	MOL SmallMCBinding	CerebralCortexOverRep	BreastOverRep	Testis	BIORegulationOfMembranePotential	BIOVesicleBuddingFromMembrane	BIO CatabolicProcess	BIO Cell Communication	BIOLipidMetabolicProcess	PTHWY TransportOfFattyAcids	REACTCOPIIvesicleTransport	PANTHER CytoskeletalProtein	REACTSynapticAdhesionMC	REACTMetabolismOfLipids	LOC PlasmaMembraneReceptorComplex	LOC Cell Junction
CCDS30590.1	Q5VUY2	ADCL4_HUMAN	AADACL4	ENZYMES		Hydrolases	3.1.1.-				integral component of membrane [GO:0016021]	integral component of membrane [GO:0016021]; carboxylic ester hydrolase activity [GO:0052689]	carboxylic ester hydrolase activity [GO:0052689]		PF07859;	Arylacetamide deacetylase-like 4 (EC 3.1.1.-)	'GDXG' lipolytic enzyme family							IN				ER-Protein	Endoplasmic reticulum											CatabolicProcess
CCDS4713.1	O95870	ABHGA_HUMAN	ABHD16A	ENZYMES		Hydrolases	3.-.-.-			monoacylglycerol catabolic process [GO:0052651]; prostaglandin catabolic process [GO:1905344]	integral component of membrane [GO:0016021]	integral component of membrane [GO:0016021]; acylglycerol lipase activity [GO:0047372]; monoacylglycerol catabolic process [GO:0052651]; prostaglandin catabolic process [GO:1905344]	acylglycerol lipase activity [GO:0047372]		PF00561;	Protein ABHD16A (EC 3.-.-.-) (Alpha/beta hydrolase domain-containing protein 16A) (Abhydrolase domain-containing protein 16A) (HLA-B-associated transcript 5) (Protein G5)	AB hydrolase superfamily, ABHD16 family							IN				Non-ER	Mitochondrion											CatabolicProcess		LipidMetabolicProcess
CCDS32111.1	O43506	ADA20_HUMAN	ADAM20	ENZYMES		Hydrolases	3.4.24.-			binding of sperm to zona pellucida [GO:0007339]; single fertilization [GO:0007338]	integral component of membrane [GO:0016021]; plasma membrane [GO:0005886]	integral component of membrane [GO:0016021]; plasma membrane [GO:0005886]; metal ion binding [GO:0046872]; metalloendopeptidase activity [GO:0004222]; metallopeptidase activity [GO:0008237]; binding of sperm to zona pellucida [GO:0007339]; single fertilization [GO:0007338]	metal ion binding [GO:0046872]; metalloendopeptidase activity [GO:0004222]; metallopeptidase activity [GO:0008237]	FUNCTION: May be involved in sperm maturation and/or fertilization.	PF08516;PF00200;PF01562;PF01421;	Disintegrin and metalloproteinase domain-containing protein 20 (ADAM 20) (EC 3.4.24.-)								OUT	Yes			ER-Protein	Cell membrane								Testis
CCDS4744.1	Q99943	PLCA_HUMAN	AGPAT1	ENZYMES	Acyl transferase	Transferases	2.3.1.51			CDP-diacylglycerol biosynthetic process [GO:0016024]; phosphatidic acid biosynthetic process [GO:0006654]; phospholipid metabolic process [GO:0006644]; positive regulation of cellular metabolic process [GO:0031325]; positive regulation of cytokine-mediated signaling pathway [GO:0001961]; positive regulation of cytokine production [GO:0001819]	endoplasmic reticulum [GO:0005783]; endoplasmic reticulum membrane [GO:0005789]; integral component of membrane [GO:0016021]; membrane [GO:0016020]	endoplasmic reticulum [GO:0005783]; endoplasmic reticulum membrane [GO:0005789]; integral component of membrane [GO:0016021]; membrane [GO:0016020]; 1-acylglycerol-3-phosphate O-acyltransferase activity [GO:0003841]; CDP-diacylglycerol biosynthetic process [GO:0016024]; phosphatidic acid biosynthetic process [GO:0006654]; phospholipid metabolic process [GO:0006644]; positive regulation of cellula…	1-acylglycerol-3-phosphate O-acyltransferase activity [GO:0003841]	FUNCTION: Converts lysophosphatidic acid (LPA) into phosphatidic acid by incorporating an acyl moiety at the sn-2 position of the glycerol backbone. {ECO:0000269|PubMed:21873652}.	PF01553;	1-acyl-sn-glycerol-3-phosphate acyltransferase alpha (EC 2.3.1.51) (1-acylglycerol-3-phosphate O-acyltransferase 1) (1-AGP acyltransferase 1) (1-AGPAT 1) (Lysophosphatidic acid acyltransferase alpha) (LPAAT-alpha) (Protein G15)	1-acyl-sn-glycerol-3-phosphate acyltransferase family							IN				ER-Protein	Endoplasmic reticulum													LipidMetabolicProcess					MetabolismOfLipids
CCDS43014.1	Q9BQE5	APOL2_HUMAN	APOL2	OTHER FUNCTIONAL ACTIVITY	Lipid transport					acute-phase response [GO:0006953]; cholesterol metabolic process [GO:0008203]; lipid metabolic process [GO:0006629]; lipid transport [GO:0006869]; lipoprotein metabolic process [GO:0042157]; maternal process involved in female pregnancy [GO:0060135]; multicellular organism development [GO:0007275]	endoplasmic reticulum membrane [GO:0005789]; extracellular region [GO:0005576]; membrane [GO:0016020]	endoplasmic reticulum membrane [GO:0005789]; extracellular region [GO:0005576]; membrane [GO:0016020]; high-density lipoprotein particle binding [GO:0008035]; lipid binding [GO:0008289]; signaling receptor binding [GO:0005102]; acute-phase response [GO:0006953]; cholesterol metabolic process [GO:0008203]; lipid metabolic process [GO:0006629]; lipid transport [GO:0006869]; lipoprotein metabolic pr…	high-density lipoprotein particle binding [GO:0008035]; lipid binding [GO:0008289]; signaling receptor binding [GO:0005102]	FUNCTION: May affect the movement of lipids in the cytoplasm or allow the binding of lipids to organelles.	PF05461;	Apolipoprotein L2 (Apolipoprotein L-II) (ApoL-II)	Apolipoprotein L family							IN				Non-ER	Peroxisome													LipidMetabolicProcess
CCDS13919.1	Q9BWW8	APOL6_HUMAN	APOL6	OTHER FUNCTIONAL ACTIVITY	Lipid transport					lipid transport [GO:0006869]; lipoprotein metabolic process [GO:0042157]	cytoplasm [GO:0005737]; extracellular region [GO:0005576]	cytoplasm [GO:0005737]; extracellular region [GO:0005576]; lipid binding [GO:0008289]; lipid transport [GO:0006869]; lipoprotein metabolic process [GO:0042157]	lipid binding [GO:0008289]	FUNCTION: May affect the movement of lipids in the cytoplasm or allow the binding of lipids to organelles.	PF05461;	Apolipoprotein L6 (Apolipoprotein L-VI) (ApoL-VI)	Apolipoprotein L family							IN				Non-ER	Endoplasmic reticulum
CCDS2197.1	Q8N6S5	AR6P6_HUMAN	ARL6IP6	OTHER FUNCTIONAL ACTIVITY	Interacts with the protein-conducting channel SEC61beta subunit						integral component of membrane [GO:0016021]	integral component of membrane [GO:0016021]			PF15062;	ADP-ribosylation factor-like protein 6-interacting protein 6 (ARL-6-interacting protein 6) (Aip-6) (Phosphonoformate immuno-associated protein 1)	ARL6IP6 family							IN				Non-ER	Cell membrane
CCDS35198.1	Q5FYA8	ARSH_HUMAN	ARSH	ENZYMES		Hydrolases	3.1.6.-				endoplasmic reticulum lumen [GO:0005788]; integral component of membrane [GO:0016021]	endoplasmic reticulum lumen [GO:0005788]; integral component of membrane [GO:0016021]; arylsulfatase activity [GO:0004065]; metal ion binding [GO:0046872]	arylsulfatase activity [GO:0004065]; metal ion binding [GO:0046872]		PF00884;	Arylsulfatase H (ASH) (EC 3.1.6.-)	Sulfatase family							OUT				Non-ER	Endoplasmic reticulum																		MetabolismOfLipids
CCDS2442.1	Q96FT7	ASIC4_HUMAN	ASIC4	TRANSPORTERS				1.A	1.A.6.-	behavioral fear response [GO:0001662]	integral component of plasma membrane [GO:0005887]	integral component of plasma membrane [GO:0005887]; ion channel activity [GO:0005216]; sodium channel activity [GO:0005272]; sodium ion transmembrane transporter activity [GO:0015081]; behavioral fear response [GO:0001662]	ion channel activity [GO:0005216]; sodium channel activity [GO:0005272]; sodium ion transmembrane transporter activity [GO:0015081]	FUNCTION: Probable cation channel with high affinity for sodium. In vitro, has no proton-gated channel activity. {ECO:0000269|PubMed:10852210}.	PF00858;	Acid-sensing ion channel 4 (ASIC4) (Amiloride-sensitive cation channel 4) (Amiloride-sensitive cation channel 4, pituitary)	Amiloride-sensitive sodium channel (TC 1.A.6) family, ASIC4 subfamily							IN		Homo/heteromeric activities	SUBUNIT: Homotrimer or heterotrimer with other ASIC proteins. {ECO:0000250}.	Non-ER	Cell membrane						Cerebral cortex
CCDS35320.1	Q6E213	AWAT2_HUMAN	AWAT2	ENZYMES	Acyl transferase	Transferases	2.3.1.75; 2.3.1.76			acylglycerol acyl-chain remodeling [GO:0036155]; retinoid metabolic process [GO:0001523]; wax biosynthetic process [GO:0010025]	endoplasmic reticulum membrane [GO:0005789]; integral component of membrane [GO:0016021]	endoplasmic reticulum membrane [GO:0005789]; integral component of membrane [GO:0016021]; 2-acylglycerol O-acyltransferase activity [GO:0003846]; arachidoyl-CoA:1-dodecanol O-acyltransferase activity [GO:0102966]; long-chain-alcohol O-fatty-acyltransferase activity [GO:0047196]; retinol O-fatty-acyltransferase activity [GO:0050252]; wax ester synthase activity [GO:0103095]; acylglycerol acyl-chai…	2-acylglycerol O-acyltransferase activity [GO:0003846]; arachidoyl-CoA:1-dodecanol O-acyltransferase activity [GO:0102966]; long-chain-alcohol O-fatty-acyltransferase activity [GO:0047196]; retinol O-fatty-acyltransferase activity [GO:0050252]; wax ester synthase activity [GO:0103095]	FUNCTION: Acyltransferase that predominantly esterify long chain (wax) alcohols with acyl-CoA-derived fatty acids to produce wax esters. Wax esters are enriched in sebum, suggesting that it plays a central role in lipid metabolism in skin. Has no activity using decyl alcohol and significantly prefers the C16 and C18 alcohols. May also have 2-acylglycerol O-acyltransferase (MGAT) and acyl-CoA:reti…	PF03982;	Acyl-CoA wax alcohol acyltransferase 2 (EC 2.3.1.75) (Acyl-CoA retinol O-fatty-acyltransferase) (ARAT) (Retinol O-fatty-acyltransferase) (EC 2.3.1.76) (Diacylglycerol O-acyltransferase 2-like protein 4) (Diacylglycerol O-acyltransferase candidate 4) (hDC4) (Long-chain-alcohol O-fatty-acyltransferase 2) (Multifunctional O-acyltransferase) (Wax synthase) (hWS)	Diacylglycerol acyltransferase family			Intellectual disability				IN			SUBUNIT: Monomer. {ECO:0000250|UniProtKB:Q6E1M8}.	ER-Protein	Endoplasmic reticulum							Breast						LipidMetabolicProcess					MetabolismOfLipids
CCDS34731.1	Q9UHQ4	BAP29_HUMAN	BCAP29	TRANSPORTERS				3.A	3.A.5.9.1;	apoptotic process [GO:0006915]; endoplasmic reticulum to Golgi vesicle-mediated transport [GO:0006888]; intracellular protein transport [GO:0006886]; osteoblast differentiation [GO:0001649]; protein localization to endoplasmic reticulum exit site [GO:0070973]	endoplasmic reticulum membrane [GO:0005789]; integral component of plasma membrane [GO:0005887]; membrane [GO:0016020]	endoplasmic reticulum membrane [GO:0005789]; integral component of plasma membrane [GO:0005887]; membrane [GO:0016020]; apoptotic process [GO:0006915]; endoplasmic reticulum to Golgi vesicle-mediated transport [GO:0006888]; intracellular protein transport [GO:0006886]; osteoblast differentiation [GO:0001649]; protein localization to endoplasmic reticulum exit site [GO:0070973]		FUNCTION: May play a role in anterograde transport of membrane proteins from the endoplasmic reticulum to the Golgi. May be involved in CASP8-mediated apoptosis (By similarity). {ECO:0000250}.	PF05529;	B-cell receptor-associated protein 29 (BCR-associated protein 29) (Bap29)	BCAP29/BCAP31 family							IN		Homo/heteromeric activities	SUBUNIT: Homodimer (PubMed:25327138). Heterodimer with BCAP31. Binds CASP8 (isoform 9) as a complex containing BCAP31, BCAP29, BCL2 and/or BCL2L1. Interacts with VAMP3, VAMP1 and membrane IgD immunoglobulins. May interact with ACTG1 and non-muscle myosin II (By similarity). {ECO:0000250, ECO:0000269|PubMed:25327138}.	ER-Protein	Endoplasmic reticulum
CCDS14727.1	P51572	BAP31_HUMAN	BCAP31	TRANSPORTERS	ERAD pathway			3.A	3.A.5.9.1;	antigen processing and presentation of peptide antigen via MHC class I [GO:0002474]; apoptotic process [GO:0006915]; calcium-mediated signaling using intracellular calcium source [GO:0035584]; endoplasmic reticulum to Golgi vesicle-mediated transport [GO:0006888]; intracellular protein transport [GO:0006886]; negative regulation of endoplasmic reticulum calcium ion concentration [GO:0032471]; pos…	clathrin-coated vesicle [GO:0030136]; cytosol [GO:0005829]; endoplasmic reticulum [GO:0005783]; endoplasmic reticulum-Golgi intermediate compartment membrane [GO:0033116]; endoplasmic reticulum membrane [GO:0005789]; Golgi cisterna membrane [GO:0032580]; integral component of lumenal side of endoplasmic reticulum membrane [GO:0071556]; integral component of plasma membrane [GO:0005887]; lipid dro…	clathrin-coated vesicle [GO:0030136]; cytosol [GO:0005829]; endoplasmic reticulum [GO:0005783]; endoplasmic reticulum membrane [GO:0005789]; endoplasmic reticulum-Golgi intermediate compartment membrane [GO:0033116]; Golgi cisterna membrane [GO:0032580]; integral component of lumenal side of endoplasmic reticulum membrane [GO:0071556]; integral component of plasma membrane [GO:0005887]; lipid dro…	MHC class I protein binding [GO:0042288]; protein-containing complex binding [GO:0044877]	FUNCTION: Functions as a chaperone protein. Is one of the most abundant endoplasmic reticulum (ER) proteins. Plays a role in the export of secreted proteins in the ER, the recognition of abnormally folded protein and their targeting to the ER associated-degradation (ERAD). Also serves as a cargo receptor for the export of transmembrane proteins. May be involved in CASP8-mediated apoptosis. {ECO:0…	PF05529;	B-cell receptor-associated protein 31 (BCR-associated protein 31) (Bap31) (6C6-AG tumor-associated antigen) (Protein CDM) (p28)	BCAP29/BCAP31 family		Intellectual disability	Intellectual disability and Leukodystrophy	HPV			IN		Homo/heteromeric activities	SUBUNIT: Homodimer and heterodimer with BCAP29. Binds CASP8 (isoform 9) as a complex containing BCAP31, BCAP29, BCL2 and/or BCL2L1. Interacts with VAMP3, VAMP1 and membrane IgD immunoglobulins. May interact with ACTG1 and non-muscle myosin II. Interacts with HACD2 (PubMed:15024066). {ECO:0000269|PubMed:11917123, ECO:0000269|PubMed:15024066, ECO:0000269|PubMed:23967155, ECO:0000269|PubMed:9334338}…	ER-Protein	Endoplasmic reticulum												Cell Communication
CCDS9262.1	Q8WY22	BRI3B_HUMAN	BRI3BP	TRANSPORTERS				1.A	1.A.74.2.2;		integral component of membrane [GO:0016021]; mitochondrial outer membrane [GO:0005741]; mitochondrion [GO:0005739]	integral component of membrane [GO:0016021]; mitochondrial outer membrane [GO:0005741]; mitochondrion [GO:0005739]		FUNCTION: Involved in tumorigenesis and may function by stabilizing p53/TP53. {ECO:0000269|PubMed:17943721}.		BRI3-binding protein (I3-binding protein) (Cervical cancer 1 proto-oncogene-binding protein KG19) (HCCRBP-1)		SP	Cancer					OUT	Yes		SUBUNIT: Interacts with LETMD1 (PubMed:17943721). Interacts with BRI3 (PubMed:11860200). {ECO:0000269|PubMed:11860200, ECO:0000269|PubMed:17943721}.	ER-Protein	Endoplasmic reticulum
CCDS5051.1	Q8NE79	POPD1_HUMAN	BVES	OTHER FUNCTIONAL ACTIVITY	Tight junction					cell migration involved in heart development [GO:0060973]; epithelial cell-cell adhesion [GO:0090136]; heart development [GO:0007507]; hematopoietic progenitor cell differentiation [GO:0002244]; muscle organ development [GO:0007517]; positive regulation of locomotion [GO:0040017]; positive regulation of receptor recycling [GO:0001921]; regulation of cell shape [GO:0008360]; regulation of endocyti…	bicellular tight junction [GO:0005923]; caveola [GO:0005901]; cell junction [GO:0030054]; cell projection membrane [GO:0031253]; integral component of membrane [GO:0016021]; lateral plasma membrane [GO:0016328]; membrane [GO:0016020]; plasma membrane [GO:0005886]; sarcolemma [GO:0042383]	bicellular tight junction [GO:0005923]; caveola [GO:0005901]; cell junction [GO:0030054]; cell projection membrane [GO:0031253]; integral component of membrane [GO:0016021]; lateral plasma membrane [GO:0016328]; membrane [GO:0016020]; plasma membrane [GO:0005886]; sarcolemma [GO:0042383]; cAMP binding [GO:0030552]; structural molecule activity [GO:0005198]; cell migration involved in heart develo…	cAMP binding [GO:0030552]; structural molecule activity [GO:0005198]	FUNCTION: Cell adhesion molecule involved in the establishment and/or maintenance of cell integrity. Involved in the formation and regulation of the tight junction (TJ) paracellular permeability barrier in epithelial cells (PubMed:16188940). Plays a role in VAMP3-mediated vesicular transport and recycling of different receptor molecules through its interaction with VAMP3. Plays a role in the regu…	PF04831;	Blood vessel epicardial substance (hBVES) (Popeye domain-containing protein 1) (Popeye protein 1)	Popeye family		limb-girdle muscular dystrophy	Congenital musculoskeletal disease				OUT		Homo/heteromeric activities	SUBUNIT: Homodimer. Homodimerization requires the C-terminus cytoplasmic region. Interacts (via the C-terminus cytoplasmic tail) with TJP1. Interacts (via the C-terminus cytoplasmic tail) with ARHGEF25/GEFT (via the DH domain). Interacts (via the C-terminus cytoplasmic tail) with VAMP3 (By similarity). Interacts with KCNK2; the interaction enhances KCNK2 surface expression and is inhibited by cAM…	Non-ER	Endoplasmic reticulum		RibonucleotideBinding			SmallMCBinding				RegulationOfMembranePotential											Cell Junction
CCDS58431.1	Q8NHV5	MOSMO_HUMAN	C16ORF52	OTHER FUNCTIONAL ACTIVITY	Regulator of hedgehog signaling					negative regulation of smoothened signaling pathway [GO:0045879]; regulation of neuron differentiation [GO:0045664]; regulation of protein stability [GO:0031647]	ciliary membrane [GO:0060170]; Golgi apparatus [GO:0005794]; integral component of membrane [GO:0016021]; plasma membrane [GO:0005886]	ciliary membrane [GO:0060170]; Golgi apparatus [GO:0005794]; integral component of membrane [GO:0016021]; plasma membrane [GO:0005886]; negative regulation of smoothened signaling pathway [GO:0045879]; regulation of neuron differentiation [GO:0045664]; regulation of protein stability [GO:0031647]		FUNCTION: Acts as a negative regulator of hedgehog signaling probably by promoting internalization and subsequent degradation of smoothened protein (SMO) present in the ciliary membrane. Plays a role in sonic hedgehog (SHH)-induced spinal neural progenitor cells differentiation. {ECO:0000250|UniProtKB:Q8C784}.	PF18800;	Modulator of smoothened protein (Attenuator of hedgehog)		SP						OUT	Yes			Non-ER	Cell membrane
CCDS10715.1	Q96GQ5	RUS1_HUMAN	C16orf58	Uncharacterized	Conserved Pfam						integral component of membrane [GO:0016021]; membrane [GO:0016020]	integral component of membrane [GO:0016021]; membrane [GO:0016020]			PF04884;	RUS1 family protein C16orf58	RUS1 family							IN				Non-ER	Peroxisome
CCDS34399.1	O95873	CF047_HUMAN	C6orf47	Uncharacterized	Conserved Pfam						cytosol [GO:0005829]	cytosol [GO:0005829]			PF15576;	Uncharacterized protein C6orf47 (Protein G4)								OUT				Non-ER	Mitochondrion
CCDS4178.1	P49069	CAMLG_HUMAN	CAMLG	TRANSPORTERS				3.A	3.A.19.1.1;	defense response [GO:0006952]; epidermal growth factor receptor signaling pathway [GO:0007173]; receptor recycling [GO:0001881]; signal transduction [GO:0007165]; viral process [GO:0016032]	endoplasmic reticulum [GO:0005783]; integral component of membrane [GO:0016021]; membrane [GO:0016020]	endoplasmic reticulum [GO:0005783]; integral component of membrane [GO:0016021]; membrane [GO:0016020]; cell adhesion molecule binding [GO:0050839]; defense response [GO:0006952]; epidermal growth factor receptor signaling pathway [GO:0007173]; receptor recycling [GO:0001881]; signal transduction [GO:0007165]; viral process [GO:0016032]	cell adhesion molecule binding [GO:0050839]	FUNCTION: Likely involved in the mobilization of calcium as a result of the TCR/CD3 complex interaction. Binds to cyclophilin B.	PF14963;	Calcium signal-modulating cyclophilin ligand (CAML)						DB00091;	APP	IN			SUBUNIT: The N-terminal domain binds to TNFRSF13B/TACI.; SUBUNIT: (Microbial infection) Interacts with human herpes virus 8/HHV-8 protein K7; this interaction modulates intracellular calcium concentration. {ECO:0000269|PubMed:12388711}.	Non-ER	Endoplasmic reticulum												Cell Communication
CCDS8577.1	Q9NR16	C163B_HUMAN	CD163L1	Uncharacterized	Conserved Pfam						external side of plasma membrane [GO:0009897]; extracellular region [GO:0005576]; integral component of membrane [GO:0016021]	external side of plasma membrane [GO:0009897]; extracellular region [GO:0005576]; integral component of membrane [GO:0016021]; scavenger receptor activity [GO:0005044]	scavenger receptor activity [GO:0005044]		PF00530;	Scavenger receptor cysteine-rich type 1 protein M160 (CD163 antigen-like 1) (CD antigen CD163b)								OUT				Non-ER	Cell membrane
CCDS41362.1	Q96S66	CLCC1_HUMAN	CLCC1	TRANSPORTERS				1.A	1.A.36.1.1;		chloride channel complex [GO:0034707]; endoplasmic reticulum [GO:0005783]; Golgi apparatus [GO:0005794]; intracellular membrane-bounded organelle [GO:0043231]; membrane [GO:0016020]; nucleus [GO:0005634]	chloride channel complex [GO:0034707]; endoplasmic reticulum [GO:0005783]; Golgi apparatus [GO:0005794]; intracellular membrane-bounded organelle [GO:0043231]; membrane [GO:0016020]; nucleus [GO:0005634]; chloride channel activity [GO:0005254]	chloride channel activity [GO:0005254]	FUNCTION: Seems to act as a chloride ion channel. {ECO:0000250}.	PF05934;	Chloride channel CLIC-like protein 1 (Mid-1-related chloride channel protein 1)	Chloride channel MCLC family	SP						OUT	Yes			ER-Protein	Cell membrane
CCDS12829.1;	Q8NHS1	CLDN2_HUMAN	CLDND2	OTHER FUNCTIONAL ACTIVITY	Calcium-independent cell-cell adhesion						integral component of membrane [GO:0016021]; plasma membrane [GO:0005886]	integral component of membrane [GO:0016021]; plasma membrane [GO:0005886]			PF00822;	Claudin domain-containing protein 2	PMP-22/EMP/MP20 family	SP						OUT	Yes			Non-ER	Cell membrane								Testis								PANTHERcytoskeletalProtein
CCDS47032.1	A0PK11	CLRN2_HUMAN	CLRN2	TRANSPORTERS				9A/B	9.A.46.1.2;		integral component of membrane [GO:0016021]	integral component of membrane [GO:0016021]				Clarin-2	Clarin family							IN				ER-Protein	Cell membrane
CCDS9717.1	O95406	CNIH1_HUMAN	CNIH1	TRANSPORTERS	COPII Vesicle coating			8.A	8.A.61.1.2;	COPII vesicle coating [GO:0048208]; endoplasmic reticulum to Golgi vesicle-mediated transport [GO:0006888]; immune response [GO:0006955]; signal transduction [GO:0007165]	endoplasmic reticulum-Golgi intermediate compartment membrane [GO:0033116]; endoplasmic reticulum membrane [GO:0005789]; ER to Golgi transport vesicle membrane [GO:0012507]; Golgi membrane [GO:0000139]; integral component of membrane [GO:0016021]	endoplasmic reticulum membrane [GO:0005789]; endoplasmic reticulum-Golgi intermediate compartment membrane [GO:0033116]; ER to Golgi transport vesicle membrane [GO:0012507]; Golgi membrane [GO:0000139]; integral component of membrane [GO:0016021]; COPII vesicle coating [GO:0048208]; endoplasmic reticulum to Golgi vesicle-mediated transport [GO:0006888]; immune response [GO:0006955]; signal transd…		FUNCTION: Involved in the selective transport and maturation of TGF-alpha family proteins. {ECO:0000269|PubMed:17607000}.	PF03311;	Protein cornichon homolog 1 (CNIH-1) (Cornichon family AMPA receptor auxiliary protein 1) (Protein cornichon homolog) (T-cell growth-associated molecule 77) (TGAM77)	Cornichon family							IN			SUBUNIT: Interacts with AREG immature precursor and with immature TGFA, i.e. with a prosegment and lacking full N-glycosylation, but not with the fully N-glycosylated form. In the Golgi apparatus, may form a complex with GORASP55 and transmembrane TGFA. {ECO:0000269|PubMed:17607000}.	ER-Protein	Endoplasmic reticulum										VesicleBuddingFromMembrane		Cell Communication			COPIIvesicleTransport
CCDS8131.1	Q6PI25	CNIH2_HUMAN	CNIH2	TRANSPORTERS	COPII Vesicle coating			8.A	8.A.16.1.8;	COPII vesicle coating [GO:0048208]; endoplasmic reticulum to Golgi vesicle-mediated transport [GO:0006888]; localization within membrane [GO:0051668]; negative regulation of anterograde synaptic vesicle transport [GO:1903743]; negative regulation of receptor localization to synapse [GO:1902684]; regulation of AMPA receptor activity [GO:2000311]; regulation of membrane potential [GO:0042391]; regu…	AMPA glutamate receptor complex [GO:0032281]; cell junction [GO:0030054]; dendrite [GO:0030425]; dendritic shaft [GO:0043198]; dendritic spine [GO:0043197]; endoplasmic reticulum-Golgi intermediate compartment membrane [GO:0033116]; endoplasmic reticulum membrane [GO:0005789]; ER to Golgi transport vesicle membrane [GO:0012507]; glutamatergic synapse [GO:0098978]; Golgi membrane [GO:0000139]; int…	AMPA glutamate receptor complex [GO:0032281]; cell junction [GO:0030054]; dendrite [GO:0030425]; dendritic shaft [GO:0043198]; dendritic spine [GO:0043197]; endoplasmic reticulum membrane [GO:0005789]; endoplasmic reticulum-Golgi intermediate compartment membrane [GO:0033116]; ER to Golgi transport vesicle membrane [GO:0012507]; glutamatergic synapse [GO:0098978]; Golgi membrane [GO:0000139]; int…		FUNCTION: Regulates the trafficking and gating properties of AMPA-selective glutamate receptors (AMPARs). Promotes their targeting to the cell membrane and synapses and modulates their gating properties by regulating their rates of activation, deactivation and desensitization. Blocks CACNG8-mediated resensitization of AMPA receptors. {ECO:0000269|PubMed:20805473}.	PF03311;	Protein cornichon homolog 2 (CNIH-2) (Cornichon family AMPA receptor auxiliary protein 2) (Cornichon-like protein)	Cornichon family							IN			SUBUNIT: Acts as an auxiliary subunit for AMPA-selective glutamate receptors (AMPARs). Found in a complex with GRIA1, GRIA2, GRIA3, GRIA4, CNIH3, CACNG2, CACNG3, CACNG4, CACNG5, CACNG7 and CACNG8 (By similarity). Interacts with CACGN8 (By similarity). Interacts with GRIA1. {ECO:0000250, ECO:0000269|PubMed:20805473}.	ER-Protein	Endoplasmic reticulum						Cerebral cortex			RegulationOfMembranePotential	VesicleBuddingFromMembrane		Cell Communication			COPIIvesicleTransport					Cell Junction
CCDS1544.1	Q8TBE1	CNIH3_HUMAN	CNIH3	OTHER FUNCTIONAL ACTIVITY	COPII Vesicle coating					COPII vesicle coating [GO:0048208]; endoplasmic reticulum to Golgi vesicle-mediated transport [GO:0006888]; regulation of AMPA receptor activity [GO:2000311]; regulation of membrane potential [GO:0042391]; synaptic transmission, glutamatergic [GO:0035249]	AMPA glutamate receptor complex [GO:0032281]; cell junction [GO:0030054]; dendritic shaft [GO:0043198]; endoplasmic reticulum-Golgi intermediate compartment membrane [GO:0033116]; endoplasmic reticulum membrane [GO:0005789]; ER to Golgi transport vesicle membrane [GO:0012507]; Golgi membrane [GO:0000139]; postsynaptic membrane [GO:0045211]	AMPA glutamate receptor complex [GO:0032281]; cell junction [GO:0030054]; dendritic shaft [GO:0043198]; endoplasmic reticulum membrane [GO:0005789]; endoplasmic reticulum-Golgi intermediate compartment membrane [GO:0033116]; ER to Golgi transport vesicle membrane [GO:0012507]; Golgi membrane [GO:0000139]; postsynaptic membrane [GO:0045211]; channel regulator activity [GO:0016247]; COPII vesicle c…	channel regulator activity [GO:0016247]	FUNCTION: Regulates the trafficking and gating properties of AMPA-selective glutamate receptors (AMPARs). Promotes their targeting to the cell membrane and synapses and modulates their gating properties by regulating their rates of activation, deactivation and desensitization. {ECO:0000269|PubMed:20805473}.	PF03311;	Protein cornichon homolog 3 (CNIH-3) (Cornichon family AMPA receptor auxiliary protein 3)	Cornichon family							OUT			SUBUNIT: Acts as an auxiliary subunit for AMPA-selective glutamate receptors (AMPARs). Found in a complex with GRIA1, GRIA2, GRIA3, GRIA4, CNIH2, CACNG2, CACNG3, CACNG4, CACNG5, CACNG7 and CACNG8 (By similarity). {ECO:0000250}.	ER-Protein	Cell membrane						Cerebral cortex			RegulationOfMembranePotential	VesicleBuddingFromMembrane		Cell Communication			COPIIvesicleTransport				PlasmaMembraneReceptorComplex	Cell Junction
CCDS1543.1	Q9P003	CNIH4_HUMAN	CNIH4	OTHER FUNCTIONAL ACTIVITY	Protein transport					endoplasmic reticulum to Golgi vesicle-mediated transport [GO:0006888]; protein transport [GO:0015031]	endoplasmic reticulum [GO:0005783]; endoplasmic reticulum-Golgi intermediate compartment [GO:0005793]; integral component of membrane [GO:0016021]	endoplasmic reticulum [GO:0005783]; endoplasmic reticulum-Golgi intermediate compartment [GO:0005793]; integral component of membrane [GO:0016021]; CCR5 chemokine receptor binding [GO:0031730]; endoplasmic reticulum to Golgi vesicle-mediated transport [GO:0006888]; protein transport [GO:0015031]	CCR5 chemokine receptor binding [GO:0031730]	FUNCTION: Involved in G protein-coupled receptors (GPCRs) trafficking from the endoplasmic reticulum to the cell surface; it promotes the exit of GPCRs from the early secretory pathway, likely through interaction with the COPII machinery (PubMed:24405750). {ECO:0000269|PubMed:24405750}.	PF03311;	Protein cornichon homolog 4 (CNIH-4) (Cornichon family AMPA receptor auxiliary protein 4)	Cornichon family							IN			SUBUNIT: Interacts with Sec23/24 complex components SEC24B and SEC24D (PubMed:24405750). Interacts with CCR5 (PubMed:24405750). Interacts with ADRB2 in the early secretory pathway (PubMed:24405750). {ECO:0000269|PubMed:24405750}.	ER-Protein	Endoplasmic reticulum
CCDS10139.1	P11511	CP19A_HUMAN	CYP19A1	ENZYMES		Oxidoreductases	1.14.14.14			androgen catabolic process [GO:0006710]; estrogen biosynthetic process [GO:0006703]; female genitalia development [GO:0030540]; female gonad development [GO:0008585]; mammary gland development [GO:0030879]; negative regulation of chronic inflammatory response [GO:0002677]; negative regulation of macrophage chemotaxis [GO:0010760]; positive regulation of estradiol secretion [GO:2000866]; prostate …	endoplasmic reticulum [GO:0005783]; endoplasmic reticulum membrane [GO:0005789]; membrane [GO:0016020]	endoplasmic reticulum [GO:0005783]; endoplasmic reticulum membrane [GO:0005789]; membrane [GO:0016020]; aromatase activity [GO:0070330]; electron transfer activity [GO:0009055]; heme binding [GO:0020037]; iron ion binding [GO:0005506]; oxidoreductase activity, acting on paired donors, with incorporation or reduction of molecular oxygen, reduced flavin or flavoprotein as one donor, and incorporati…	aromatase activity [GO:0070330]; electron transfer activity [GO:0009055]; heme binding [GO:0020037]; iron ion binding [GO:0005506]; oxidoreductase activity, acting on paired donors, with incorporation or reduction of molecular oxygen, reduced flavin or flavoprotein as one donor, and incorporation of one atom of oxygen [GO:0016712]; oxygen binding [GO:0019825]; steroid hydroxylase activity [GO:000…	FUNCTION: Catalyzes the formation of aromatic C18 estrogens from C19 androgens.	PF00067;	Aromatase (EC 1.14.14.14) (CYPXIX) (Cytochrome P-450AROM) (Cytochrome P450 19A1) (Estrogen synthase)	Cytochrome P450 family		Breast cancer	Disorders of sex development		DB02342;DB00357;DB01217;DB05338;DB00443;DB04794;DB06719;DB00389;DB00269;DB00856;DB00882;DB00257;DB04839;DB01406;DB05804;DB01234;DB00255;DB02901;DB00917;DB00858;DB01127;DB00974;DB00292;DB00926;DB00990;DB01026;DB01006;DB01227;DB00367;DB00358;DB01065;DB00333;DB06710;DB01110;DB05749;DB08804;DB00984;DB00184;DB09389;DB01229;DB00481;DB05875;DB06147;DB00675;DB00857;DB00894;DB00624;DB01007;DB00072;DB00197;	APP	OUT				Non-ER	Endoplasmic reticulum				HemeBinding							CatabolicProcess		LipidMetabolicProcess					MetabolismOfLipids
CCDS2357.1	Q6UW02	CP20A_HUMAN	CYP20A1	ENZYMES		Oxidoreductases	1.14.-.-				integral component of membrane [GO:0016021]; membrane [GO:0016020]	integral component of membrane [GO:0016021]; membrane [GO:0016020]; heme binding [GO:0020037]; iron ion binding [GO:0005506]; monooxygenase activity [GO:0004497]; oxidoreductase activity, acting on paired donors, with incorporation or reduction of molecular oxygen [GO:0016705]	heme binding [GO:0020037]; iron ion binding [GO:0005506]; monooxygenase activity [GO:0004497]; oxidoreductase activity, acting on paired donors, with incorporation or reduction of molecular oxygen [GO:0016705]		PF00067;	Cytochrome P450 20A1 (EC 1.14.-.-)	Cytochrome P450 family							OUT				ER-Protein	Endoplasmic reticulum				HemeBinding
CCDS46721.1	P10635	CP2D6_HUMAN	CYP2D6	ENZYMES		Oxidoreductases	1.14.14.1			alkaloid catabolic process [GO:0009822]; alkaloid metabolic process [GO:0009820]; arachidonic acid metabolic process [GO:0019369]; coumarin metabolic process [GO:0009804]; drug catabolic process [GO:0042737]; drug metabolic process [GO:0017144]; exogenous drug catabolic process [GO:0042738]; heterocycle metabolic process [GO:0046483]; isoquinoline alkaloid metabolic process [GO:0033076]; long-cha…	cytoplasm [GO:0005737]; endoplasmic reticulum [GO:0005783]; endoplasmic reticulum membrane [GO:0005789]; intracellular membrane-bounded organelle [GO:0043231]; mitochondrion [GO:0005739]; organelle membrane [GO:0031090]	cytoplasm [GO:0005737]; endoplasmic reticulum [GO:0005783]; endoplasmic reticulum membrane [GO:0005789]; intracellular membrane-bounded organelle [GO:0043231]; mitochondrion [GO:0005739]; organelle membrane [GO:0031090]; aromatase activity [GO:0070330]; drug binding [GO:0008144]; heme binding [GO:0020037]; iron ion binding [GO:0005506]; monooxygenase activity [GO:0004497]; oxidoreductase activity…	aromatase activity [GO:0070330]; drug binding [GO:0008144]; heme binding [GO:0020037]; iron ion binding [GO:0005506]; monooxygenase activity [GO:0004497]; oxidoreductase activity [GO:0016491]; oxidoreductase activity, acting on paired donors, with incorporation or reduction of molecular oxygen, reduced flavin or flavoprotein as one donor, and incorporation of one atom of oxygen [GO:0016712]; ster…	FUNCTION: Responsible for the metabolism of many drugs and environmental chemicals that it oxidizes. It is involved in the metabolism of drugs such as antiarrhythmics, adrenoceptor antagonists, and tricyclic antidepressants. {ECO:0000269|PubMed:16352597}.	PF00067;	Cytochrome P450 2D6 (EC 1.14.14.1) (CYPIID6) (Cholesterol 25-hydroxylase) (Cytochrome P450-DB1) (Debrisoquine 4-hydroxylase)	Cytochrome P450 family					DB01562;DB01472;DB05812;DB01193;DB00316;DB03128;DB01426;DB00918;DB06203;DB00866;DB01424;DB01118;DB00321;DB00381;DB00613;DB00543;DB00182;DB00701;DB00276;DB01435;DB01429;DB01274;DB01238;DB06697;DB06216;DB00637;DB00289;DB01076;DB00972;DB00245;DB06770;DB01244;DB00195;DB01128;DB04889;DB00810;DB00612;DB00188;DB09128;DB00835;DB06726;DB00297;DB00921;DB01156;DB00490;DB00201;DB01197;DB00748;DB06016;DB00521…	APP	OUT				ER-Protein	Endoplasmic reticulum				HemeBinding							CatabolicProcess		LipidMetabolicProcess					MetabolismOfLipids
CCDS12337.1	Q9HBI6	CP4FB_HUMAN	CYP4F11	ENZYMES		Oxidoreductases	1.14.14.78; 1.14.14.-			blood coagulation [GO:0007596]; fatty acid metabolic process [GO:0006631]; inflammatory response [GO:0006954]; menaquinone catabolic process [GO:0042361]; oxidation-reduction process [GO:0055114]; phylloquinone catabolic process [GO:0042376]; vitamin K catabolic process [GO:0042377]	endoplasmic reticulum membrane [GO:0005789]; integral component of membrane [GO:0016021]; organelle membrane [GO:0031090]	endoplasmic reticulum membrane [GO:0005789]; integral component of membrane [GO:0016021]; organelle membrane [GO:0031090]; fatty acid binding [GO:0005504]; heme binding [GO:0020037]; iron ion binding [GO:0005506]; monooxygenase activity [GO:0004497]; oxidoreductase activity, acting on paired donors, with incorporation or reduction of molecular oxygen, NAD(P)H as one donor, and incorporation of on…	fatty acid binding [GO:0005504]; heme binding [GO:0020037]; iron ion binding [GO:0005506]; monooxygenase activity [GO:0004497]; oxidoreductase activity, acting on paired donors, with incorporation or reduction of molecular oxygen, NAD(P)H as one donor, and incorporation of one atom of oxygen [GO:0016709]	FUNCTION: Omega-hydroxylase that oxidizes a variety of structurally unrelated compounds, including fatty acids and xenobiotics. Plays a key role in vitamin K catabolism by mediating omega-hydroxylation of vitamin K1 (phylloquinone), and menaquinone-4 (MK-4), a form of vitamin K2. Hydroxylation of phylloquinone and MK-4 probably regulates blood coagulation (PubMed:24138531). Catalyzes omega-hydrox…	PF00067;	Phylloquinone omega-hydroxylase CYP4F11 (EC 1.14.14.78) (3-hydroxy fatty acids omega-hydroxylase CYP4F11) (EC 1.14.14.-) (Cytochrome P450 4F11) (CYPIVF11)	Cytochrome P450 family							OUT	Yes			ER-Protein	Endoplasmic reticulum				HemeBinding							CatabolicProcess		LipidMetabolicProcess					MetabolismOfLipids
CCDS42517.1	Q9HCS2	CP4FC_HUMAN	CYP4F12	ENZYMES		Oxidoreductases	1.14.14.1			arachidonic acid metabolic process [GO:0019369]; drug metabolic process [GO:0017144]; epoxygenase P450 pathway [GO:0019373]; leukotriene B4 catabolic process [GO:0036101]; long-chain fatty acid metabolic process [GO:0001676]; oxidation-reduction process [GO:0055114]; pressure natriuresis [GO:0003095]; renal water homeostasis [GO:0003091]; sodium ion homeostasis [GO:0055078]; very long-chain fatty…	apical plasma membrane [GO:0016324]; cytoplasm [GO:0005737]; endoplasmic reticulum membrane [GO:0005789]; integral component of membrane [GO:0016021]; intracellular membrane-bounded organelle [GO:0043231]; organelle membrane [GO:0031090]	apical plasma membrane [GO:0016324]; cytoplasm [GO:0005737]; endoplasmic reticulum membrane [GO:0005789]; integral component of membrane [GO:0016021]; intracellular membrane-bounded organelle [GO:0043231]; organelle membrane [GO:0031090]; alkane 1-monooxygenase activity [GO:0018685]; arachidonic acid epoxygenase activity [GO:0008392]; aromatase activity [GO:0070330]; heme binding [GO:0020037]; ir…	alkane 1-monooxygenase activity [GO:0018685]; arachidonic acid epoxygenase activity [GO:0008392]; aromatase activity [GO:0070330]; heme binding [GO:0020037]; iron ion binding [GO:0005506]; leukotriene-B4 20-monooxygenase activity [GO:0050051]; monooxygenase activity [GO:0004497]	FUNCTION: Catalyzes leukotriene B4 omega-hydroxylation and arachidonic acid omega-hydroxylation but with an activity much lower than that of CYP4F2. Catalyzes the hydroxylation of the antihistamine ebastine.	PF00067;	Cytochrome P450 4F12 (EC 1.14.14.1) (CYPIVF12)	Cytochrome P450 family					DB08868;	APP	OUT				ER-Protein	Endoplasmic reticulum				HemeBinding							CatabolicProcess		LipidMetabolicProcess
CCDS12336.1	P78329	CP4F2_HUMAN	CYP4F2	ENZYMES		Oxidoreductases	1.14.14.78; 1.14.14.-; 1.14.14.94			arachidonic acid metabolic process [GO:0019369]; blood coagulation [GO:0007596]; drug metabolic process [GO:0017144]; epoxygenase P450 pathway [GO:0019373]; icosanoid metabolic process [GO:0006690]; leukotriene B4 catabolic process [GO:0036101]; leukotriene metabolic process [GO:0006691]; long-chain fatty acid metabolic process [GO:0001676]; menaquinone catabolic process [GO:0042361]; negative re…	apical plasma membrane [GO:0016324]; cytoplasm [GO:0005737]; endoplasmic reticulum membrane [GO:0005789]; intracellular membrane-bounded organelle [GO:0043231]; organelle membrane [GO:0031090]	apical plasma membrane [GO:0016324]; cytoplasm [GO:0005737]; endoplasmic reticulum membrane [GO:0005789]; intracellular membrane-bounded organelle [GO:0043231]; organelle membrane [GO:0031090]; 20-aldehyde-leukotriene B4 20-monooxygenase activity [GO:0097259]; 20-hydroxy-leukotriene B4 omega oxidase activity [GO:0097258]; alkane 1-monooxygenase activity [GO:0018685]; alpha-tocopherol omega-hydrox…	20-aldehyde-leukotriene B4 20-monooxygenase activity [GO:0097259]; 20-hydroxy-leukotriene B4 omega oxidase activity [GO:0097258]; alkane 1-monooxygenase activity [GO:0018685]; alpha-tocopherol omega-hydroxylase activity [GO:0052871]; arachidonic acid epoxygenase activity [GO:0008392]; arachidonic acid omega-hydroxylase activity [GO:0052869]; heme binding [GO:0020037]; iron ion binding [GO:0005506…	FUNCTION: Omega-hydroxylase that oxidizes a variety of structurally unrelated compounds, including steroids, fatty acids and xenobiotics. Plays a key role in vitamin K catabolism by mediating omega-hydroxylation of vitamin K1 (phylloquinone), and menaquinone-4 (MK-4), a form of vitamin K2. Hydroxylation of phylloquinone and MK-4 probably regulates blood coagulation (PubMed:19297519, PubMed:241385…	PF00067;	Phylloquinone omega-hydroxylase CYP4F2 (EC 1.14.14.78) (20-hydroxyeicosatetraenoic acid synthase) (20-HETE synthase) (EC 1.14.14.-) (Arachidonic acid omega-hydroxylase) (CYPIVF2) (Cytochrome P450 4F2) (Cytochrome P450-LTB-omega) (Leukotriene-B(4) 20-monooxygenase 1) (Leukotriene-B(4) omega-hydroxylase 1) (EC 1.14.14.94)	Cytochrome P450 family					DB08868;DB09148;	APP	OUT	Yes			ER-Protein	Endoplasmic reticulum				HemeBinding							CatabolicProcess		LipidMetabolicProcess					MetabolismOfLipids
CCDS6180.1	O75881	CP7B1_HUMAN	CYP7B1	ENZYMES		Oxidoreductases	1.14.14.29			B cell chemotaxis [GO:0035754]; bile acid biosynthetic process [GO:0006699]; cholesterol homeostasis [GO:0042632]; cholesterol metabolic process [GO:0008203]; negative regulation of intracellular estrogen receptor signaling pathway [GO:0033147]; positive regulation of epithelial cell proliferation [GO:0050679]; prostate gland epithelium morphogenesis [GO:0060740]; sterol metabolic process [GO:001…	endoplasmic reticulum membrane [GO:0005789]; organelle membrane [GO:0031090]	endoplasmic reticulum membrane [GO:0005789]; organelle membrane [GO:0031090]; heme binding [GO:0020037]; iron ion binding [GO:0005506]; oxysterol 7-alpha-hydroxylase activity [GO:0008396]; B cell chemotaxis [GO:0035754]; bile acid biosynthetic process [GO:0006699]; cholesterol homeostasis [GO:0042632]; cholesterol metabolic process [GO:0008203]; negative regulation of intracellular estrogen recep…	heme binding [GO:0020037]; iron ion binding [GO:0005506]; oxysterol 7-alpha-hydroxylase activity [GO:0008396]	FUNCTION: Oxysterol 7alpha-hydroxylase that mediates formation of 7-alpha,25-dihydroxycholesterol (7-alpha,25-OHC) from 25-hydroxycholesterol (PubMed:10588945). Plays a key role in cell positioning and movement in lymphoid tissues: 7-alpha,25-dihydroxycholesterol (7-alpha,25-OHC) acts as a ligand for the G protein-coupled receptor GPR183/EBI2, a chemotactic receptor for a number of lymphoid cells…	PF00067;	25-hydroxycholesterol 7-alpha-hydroxylase (EC 1.14.14.29) (Cytochrome P450 7B1) (Oxysterol 7-alpha-hydroxylase)	Cytochrome P450 family		Neurodegenerative disease	Congenital Spastic paraplegia				OUT				ER-Protein	Endoplasmic reticulum				HemeBinding									LipidMetabolicProcess					MetabolismOfLipids
CCDS9571.1	P61803	DAD1_HUMAN	DAD1	OTHER FUNCTIONAL ACTIVITY	Apototic process					apoptotic process [GO:0006915]; blastocyst development [GO:0001824]; negative regulation of apoptotic process [GO:0043066]; protein glycosylation [GO:0006486]; protein N-linked glycosylation [GO:0006487]; protein N-linked glycosylation via asparagine [GO:0018279]; response to drug [GO:0042493]; response to nutrient [GO:0007584]	endoplasmic reticulum membrane [GO:0005789]; integral component of membrane [GO:0016021]; membrane [GO:0016020]; oligosaccharyltransferase complex [GO:0008250]	endoplasmic reticulum membrane [GO:0005789]; integral component of membrane [GO:0016021]; membrane [GO:0016020]; oligosaccharyltransferase complex [GO:0008250]; dolichyl-diphosphooligosaccharide-protein glycotransferase activity [GO:0004579]; apoptotic process [GO:0006915]; blastocyst development [GO:0001824]; negative regulation of apoptotic process [GO:0043066]; protein glycosylation [GO:000648…	dolichyl-diphosphooligosaccharide-protein glycotransferase activity [GO:0004579]	FUNCTION: Subunit of the oligosaccharyl transferase (OST) complex that catalyzes the initial transfer of a defined glycan (Glc(3)Man(9)GlcNAc(2) in eukaryotes) from the lipid carrier dolichol-pyrophosphate to an asparagine residue within an Asn-X-Ser/Thr consensus motif in nascent polypeptide chains, the first step in protein N-glycosylation (PubMed:22467853). N-glycosylation occurs cotranslation…	PF02109;	Dolichyl-diphosphooligosaccharide--protein glycosyltransferase subunit DAD1 (Oligosaccharyl transferase subunit DAD1) (Defender against cell death 1) (DAD-1)	DAD/OST2 family							IN			SUBUNIT: Component of the oligosaccharyltransferase (OST) complex (PubMed:25135935). OST exists in two different complex forms which contain common core subunits RPN1, RPN2, OST48, OST4, DAD1 and TMEM258, either STT3A or STT3B as catalytic subunits, and form-specific accessory subunits. STT3A complex assembly occurs through the formation of 3 subcomplexes. Subcomplex 1 contains RPN1 and TMEM258, …	ER-Protein	Golgi apparatus
CCDS14397.1	Q6ZPD8	DG2L6_HUMAN	DGAT2L6	ENZYMES	Acyl transferase	Transferases	2.3.1.-			acylglycerol acyl-chain remodeling [GO:0036155]	endoplasmic reticulum membrane [GO:0005789]; integral component of membrane [GO:0016021]	endoplasmic reticulum membrane [GO:0005789]; integral component of membrane [GO:0016021]; diacylglycerol O-acyltransferase activity [GO:0004144]; acylglycerol acyl-chain remodeling [GO:0036155]	diacylglycerol O-acyltransferase activity [GO:0004144]	FUNCTION: Probable acyltransferase uses fatty acyl-CoA as substrate (By similarity). Has no wax synthase activity to produce wax esters. {ECO:0000250}.	PF03982;	Diacylglycerol O-acyltransferase 2-like protein 6 (EC 2.3.1.-) (Diacylglycerol O-acyltransferase candidate 3) (hDC3)	Diacylglycerol acyltransferase family							IN				ER-Protein	Endoplasmic reticulum							Breast						LipidMetabolicProcess					MetabolismOfLipids
CCDS10141.1	Q8TDJ6	DMXL2_HUMAN	DMXL2	OTHER FUNCTIONAL ACTIVITY	RAB-connectin					vacuolar acidification [GO:0007035]	cell junction [GO:0030054]; extracellular space [GO:0005615]; RAVE complex [GO:0043291]; synaptic vesicle [GO:0008021]; synaptic vesicle membrane [GO:0030672]	cell junction [GO:0030054]; extracellular space [GO:0005615]; RAVE complex [GO:0043291]; synaptic vesicle [GO:0008021]; synaptic vesicle membrane [GO:0030672]; Rab GTPase binding [GO:0017137]; vacuolar acidification [GO:0007035]	Rab GTPase binding [GO:0017137]	FUNCTION: May serve as a scaffold protein for MADD and RAB3GA on synaptic vesicles (PubMed:11809763). Plays a role in the brain as a key controller of neuronal and endocrine homeostatic processes (By similarity). {ECO:0000250|UniProtKB:Q8BPN8, ECO:0000269|PubMed:11809763}.	PF12234;PF00400;	DmX-like protein 2 (Rabconnectin-3)			Diabetes mellitus	Nervous system diseases				OUT			SUBUNIT: Interacts with MADD and RAB3GAP. {ECO:0000269|PubMed:11809763}.	Non-ER	Cytoplasm																				Cell Junction
CCDS2594.1	Q9P0I2	EMC3_HUMAN	EMC3	TRANSPORTERS	Protein folding			3.A	3.A.27.1.1;	protein folding in endoplasmic reticulum [GO:0034975]	ER membrane protein complex [GO:0072546]; integral component of membrane [GO:0016021]	ER membrane protein complex [GO:0072546]; integral component of membrane [GO:0016021]; protein folding in endoplasmic reticulum [GO:0034975]			PF01956;	ER membrane protein complex subunit 3 (Transmembrane protein 111)	EMC3 family							IN			SUBUNIT: Component of the ER membrane protein complex (EMC). {ECO:0000269|PubMed:22119785}.	ER-Protein	Endoplasmic reticulum
CCDS11033.1	Q9BV81	EMC6_HUMAN	EMC6	TRANSPORTERS	Protein folding			3.A	3.A.27.1.1;	autophagosome assembly [GO:0000045]; protein folding in endoplasmic reticulum [GO:0034975]	ER membrane protein complex [GO:0072546]; integral component of endoplasmic reticulum membrane [GO:0030176]; integral component of membrane [GO:0016021]; integral component of omegasome membrane [GO:0097631]	ER membrane protein complex [GO:0072546]; integral component of endoplasmic reticulum membrane [GO:0030176]; integral component of membrane [GO:0016021]; integral component of omegasome membrane [GO:0097631]; autophagosome assembly [GO:0000045]; protein folding in endoplasmic reticulum [GO:0034975]			PF07019;	ER membrane protein complex subunit 6 (Transmembrane protein 93)	EMC6 family							IN			SUBUNIT: Component of the ER membrane protein complex (EMC). {ECO:0000269|PubMed:22119785}.	Non-ER	Endoplasmic reticulum			LigaseActivity								CatabolicProcess
CCDS10541.1;	P54851	EMP2_HUMAN	EMP2	OTHER FUNCTIONAL ACTIVITY	Cell organization; regulation					actin filament organization [GO:0007015]; actin-mediated cell contraction [GO:0070252]; activation of protein kinase activity [GO:0032147]; bleb assembly [GO:0032060]; blood vessel endothelial cell migration [GO:0043534]; cell adhesion [GO:0007155]; cell death [GO:0008219]; cell-matrix adhesion [GO:0007160]; cell migration [GO:0016477]; cell population proliferation [GO:0008283]; early endosome t…	apical part of cell [GO:0045177]; apical plasma membrane [GO:0016324]; cell surface [GO:0009986]; cytoplasm [GO:0005737]; cytoplasmic vesicle [GO:0031410]; cytosol [GO:0005829]; Golgi apparatus [GO:0005794]; Golgi membrane [GO:0000139]; integral component of membrane [GO:0016021]; membrane raft [GO:0045121]; nucleus [GO:0005634]; plasma membrane [GO:0005886]	apical part of cell [GO:0045177]; apical plasma membrane [GO:0016324]; cell surface [GO:0009986]; cytoplasm [GO:0005737]; cytoplasmic vesicle [GO:0031410]; cytosol [GO:0005829]; Golgi apparatus [GO:0005794]; Golgi membrane [GO:0000139]; integral component of membrane [GO:0016021]; membrane raft [GO:0045121]; nucleus [GO:0005634]; plasma membrane [GO:0005886]; integrin binding [GO:0005178]; kinase…	integrin binding [GO:0005178]; kinase binding [GO:0019900]; protein kinase binding [GO:0019901]	FUNCTION: Functions as a key regulator of cell membrane composition by regulating proteins surface expression. Also, plays a role in regulation of processes including cell migration, cell proliferation, cell contraction and cell adhesion. Negatively regulates caveolae formation by reducing CAV1 expression and CAV1 amount by increasing lysosomal degradation (PubMed:24814193). Facilitates surface t…	PF00822;	Epithelial membrane protein 2 (EMP-2) (Protein XMP)	PMP-22/EMP/MP20 family	SP						OUT	Yes		SUBUNIT: Interacts with PTK2; regulates PTK2 activation and localization (PubMed:19494199, PubMed:21637765). Interacts with ITGB3; regulates the levels of the heterodimer ITGA5-ITGB3 integrin surface expression (PubMed:16216233). Interacts with P2RX7 (via C-terminus) (PubMed:12107182). Interacts with ITGB1; the interaction may be direct or indirect and ITGB1 has a heterodimer form (By similarity)…	ER-Protein	Cell membrane																PANTHERcytoskeletalProtein
CCDS41699.1	O94919	ENDD1_HUMAN	ENDOD1	ENZYMES		Hydrolases	3.1.30.-			platelet degranulation [GO:0002576]	cytosol [GO:0005829]; extracellular exosome [GO:0070062]; extracellular region [GO:0005576]; membrane [GO:0016020]	cytosol [GO:0005829]; extracellular exosome [GO:0070062]; extracellular region [GO:0005576]; membrane [GO:0016020]; endonuclease activity [GO:0004519]; metal ion binding [GO:0046872]; nucleic acid binding [GO:0003676]; platelet degranulation [GO:0002576]	endonuclease activity [GO:0004519]; metal ion binding [GO:0046872]; nucleic acid binding [GO:0003676]	FUNCTION: May act as a DNase and a RNase. {ECO:0000305}.	PF01223;	Endonuclease domain-containing 1 protein (EC 3.1.30.-)	DNA/RNA non-specific endonuclease family	SP						OUT	Yes			ER-Protein	Endoplasmic reticulum
CCDS7026.1	Q9Y5L3	ENTP2_HUMAN	ENTPD2	ENZYMES		Hydrolases	3.6.1.-			G protein-coupled receptor signaling pathway [GO:0007186]; nucleobase-containing small molecule catabolic process [GO:0034656]; platelet activation [GO:0030168]; purine ribonucleoside diphosphate catabolic process [GO:0009181]	basement membrane [GO:0005604]; endoplasmic reticulum membrane [GO:0005789]; extracellular exosome [GO:0070062]; integral component of membrane [GO:0016021]; plasma membrane [GO:0005886]	basement membrane [GO:0005604]; endoplasmic reticulum membrane [GO:0005789]; extracellular exosome [GO:0070062]; integral component of membrane [GO:0016021]; plasma membrane [GO:0005886]; ATP binding [GO:0005524]; nucleoside-diphosphatase activity [GO:0017110]; nucleoside-triphosphatase activity [GO:0017111]; G protein-coupled receptor signaling pathway [GO:0007186]; nucleobase-containing small m…	ATP binding [GO:0005524]; nucleoside-diphosphatase activity [GO:0017110]; nucleoside-triphosphatase activity [GO:0017111]	FUNCTION: In the nervous system, could hydrolyze ATP and other nucleotides to regulate purinergic neurotransmission. Hydrolyzes ADP only to a marginal extent. The order of activity with different substrates is ATP > GTP > CTP = ITP > UTP >> ADP = UDP.	PF01150;	Ectonucleoside triphosphate diphosphohydrolase 2 (NTPDase 2) (EC 3.6.1.-) (CD39 antigen-like 1) (Ecto-ATP diphosphohydrolase 2) (Ecto-ATPDase 2) (Ecto-ATPase 2)	GDA1/CD39 NTPase family	SP						IN	Yes			ER-Protein	Cell membrane											CatabolicProcess	Cell Communication
CCDS43913.1	Q5MY95	ENTP8_HUMAN	ENTPD8	ENZYMES		Hydrolases	3.6.1.5			nucleobase-containing small molecule catabolic process [GO:0034656]; nucleoside diphosphate biosynthetic process [GO:0009133]; nucleoside monophosphate biosynthetic process [GO:0009124]	integral component of membrane [GO:0016021]; plasma membrane [GO:0005886]	integral component of membrane [GO:0016021]; plasma membrane [GO:0005886]; 8-oxo-dGTP phosphohydrolase activity [GO:0102490]; ATP binding [GO:0005524]; dATP phosphohydrolase activity [GO:0102485]; dCTP phosphohydrolase activity [GO:0102486]; dGTP phosphohydrolase activity [GO:0102491]; dTTP phosphohydrolase activity [GO:0102488]; dUTP phosphohydrolase activity [GO:0102487]; GTP phosphohydrolase a…	8-oxo-dGTP phosphohydrolase activity [GO:0102490]; ATP binding [GO:0005524]; dATP phosphohydrolase activity [GO:0102485]; dCTP phosphohydrolase activity [GO:0102486]; dGTP phosphohydrolase activity [GO:0102491]; dTTP phosphohydrolase activity [GO:0102488]; dUTP phosphohydrolase activity [GO:0102487]; GTP phosphohydrolase activity [GO:0102489]; metal ion binding [GO:0046872]; nucleoside-diphosphat…	FUNCTION: Canalicular ectonucleoside NTPDase responsible for the main hepatic NTPDase activity. Ectonucleoside NTPDases catalyze the hydrolysis of gamma- and beta-phosphate residues of nucleotides, playing a central role in concentration of extracellular nucleotides. Has activity toward ATP, ADP, UTP and UDP, but not toward AMP. {ECO:0000269|PubMed:16752921, ECO:0000269|PubMed:17095758}.	PF01150;	Ectonucleoside triphosphate diphosphohydrolase 8 (E-NTPDase 8) (NTPDase 8) (NTPDase8) (EC 3.6.1.5)	GDA1/CD39 NTPase family				Epstein-Barr virus			IN				ER-Protein	Cell membrane											CatabolicProcess
CCDS8904.1	Q9BSJ8	ESYT1_HUMAN	ESYT1	TRANSPORTERS	Lipid transport			9A/B	9.A.57.1.1;	endoplasmic reticulum-plasma membrane tethering [GO:0061817]; lipid transport [GO:0006869]	endoplasmic reticulum [GO:0005783]; endoplasmic reticulum membrane [GO:0005789]; extrinsic component of cytoplasmic side of plasma membrane [GO:0031234]; integral component of endoplasmic reticulum membrane [GO:0030176]; intrinsic component of endoplasmic reticulum membrane [GO:0031227]; membrane [GO:0016020]	endoplasmic reticulum [GO:0005783]; endoplasmic reticulum membrane [GO:0005789]; extrinsic component of cytoplasmic side of plasma membrane [GO:0031234]; integral component of endoplasmic reticulum membrane [GO:0030176]; intrinsic component of endoplasmic reticulum membrane [GO:0031227]; membrane [GO:0016020]; calcium ion binding [GO:0005509]; calcium-dependent phospholipid binding [GO:0005544]; …	calcium-dependent phospholipid binding [GO:0005544]; calcium ion binding [GO:0005509]; identical protein binding [GO:0042802]; phosphatidylcholine binding [GO:0031210]; phosphatidylethanolamine binding [GO:0008429]; phosphatidylinositol binding [GO:0035091]	FUNCTION: Binds glycerophospholipids in a barrel-like domain and may play a role in cellular lipid transport (By similarity). Binds calcium (via the C2 domains) and translocates to sites of contact between the endoplasmic reticulum and the cell membrane in response to increased cytosolic calcium levels. Helps tether the endoplasmic reticulum to the cell membrane and promotes the formation of appo…	PF00168;PF17047;	Extended synaptotagmin-1 (E-Syt1) (Membrane-bound C2 domain-containing protein)	Extended synaptotagmin family							IN			SUBUNIT: Interacts (phosphorylated form) with SLC2A4 (By similarity). Interacts with ESYT2 and ESYT3. {ECO:0000250, ECO:0000269|PubMed:23791178}.	Non-ER	Cell membrane													LipidMetabolicProcess					MetabolismOfLipids
CCDS4540.1	Q9UBU6	FA8A1_HUMAN	FAM8A1	Uncharacterized	Possible transport activity				(1.E.43.3.4;)		integral component of membrane [GO:0016021]	integral component of membrane [GO:0016021]			PF06271;	Protein FAM8A1 (Autosomal highly conserved protein)								IN				Non-ER	Endoplasmic reticulum
CCDS34911.1	Q8TB36	GDAP1_HUMAN	GDAP1	OTHER FUNCTIONAL ACTIVITY	Protein targeting					cellular response to vitamin D [GO:0071305]; mitochondrial fission [GO:0000266]; mitochondrial fusion [GO:0008053]; mitochondrion organization [GO:0007005]; protein targeting to mitochondrion [GO:0006626]; response to retinoic acid [GO:0032526]	cytosol [GO:0005829]; integral component of mitochondrial outer membrane [GO:0031307]; membrane [GO:0016020]; mitochondrion [GO:0005739]; nucleus [GO:0005634]	cytosol [GO:0005829]; integral component of mitochondrial outer membrane [GO:0031307]; membrane [GO:0016020]; mitochondrion [GO:0005739]; nucleus [GO:0005634]; cellular response to vitamin D [GO:0071305]; mitochondrial fission [GO:0000266]; mitochondrial fusion [GO:0008053]; mitochondrion organization [GO:0007005]; protein targeting to mitochondrion [GO:0006626]; response to retinoic acid [GO:003…		FUNCTION: Regulates the mitochondrial network by promoting mitochondrial fission. {ECO:0000269|PubMed:16172208}.	PF13417;	Ganglioside-induced differentiation-associated protein 1 (GDAP1)	GST superfamily		Neurodegenerative disease	Congenital Nervous system disease: Charcot-Marie-Tooth				OUT		Homo/heteromeric activities	SUBUNIT: Homodimer. {ECO:0000269|PubMed:16857173}.	Non-ER	Mitochondrion						Cerebral cortex						Cell Communication
CCDS4322.1	P42261	GRIA1_HUMAN	GRIA1	RECEPTORS/TRANSPORTERS/SIGNALLING/					1.A.10.1.23;	chemical synaptic transmission [GO:0007268]; COPII vesicle coating [GO:0048208]; endoplasmic reticulum to Golgi vesicle-mediated transport [GO:0006888]; long-term memory [GO:0007616]; long-term synaptic depression [GO:0060292]; receptor internalization [GO:0031623]; signal transduction [GO:0007165]	AMPA glutamate receptor complex [GO:0032281]; axonal spine [GO:0044308]; cell junction [GO:0030054]; cell surface [GO:0009986]; dendrite [GO:0030425]; dendritic spine [GO:0043197]; dendritic spine membrane [GO:0032591]; early endosome membrane [GO:0031901]; endocytic vesicle membrane [GO:0030666]; endoplasmic reticulum-Golgi intermediate compartment membrane [GO:0033116]; endoplasmic reticulum me…	AMPA glutamate receptor complex [GO:0032281]; axonal spine [GO:0044308]; cell junction [GO:0030054]; cell surface [GO:0009986]; dendrite [GO:0030425]; dendritic spine [GO:0043197]; dendritic spine membrane [GO:0032591]; early endosome membrane [GO:0031901]; endocytic vesicle membrane [GO:0030666]; endoplasmic reticulum membrane [GO:0005789]; endoplasmic reticulum-Golgi intermediate compartment me…	AMPA glutamate receptor activity [GO:0004971]; amyloid-beta binding [GO:0001540]; glutamate receptor activity [GO:0008066]; neurotransmitter receptor activity involved in regulation of postsynaptic cytosolic calcium ion concentration [GO:0099583]; PDZ domain binding [GO:0030165]; transmitter-gated ion channel activity involved in regulation of postsynaptic membrane potential [GO:1904315]	FUNCTION: Ionotropic glutamate receptor. L-glutamate acts as an excitatory neurotransmitter at many synapses in the central nervous system. Binding of the excitatory neurotransmitter L-glutamate induces a conformation change, leading to the opening of the cation channel, and thereby converts the chemical signal to an electrical impulse. The receptor then desensitizes rapidly and enters a transien…	PF01094;PF00060;PF10613;	Glutamate receptor 1 (GluR-1) (AMPA-selective glutamate receptor 1) (GluR-A) (GluR-K1) (Glutamate receptor ionotropic, AMPA 1) (GluA1)	Glutamate-gated ion channel (TC 1.A.10.1) family, GRIA1 subfamily	SP		Intellectual disability	ALS	DB05047;DB01189;DB00228;DB00898;DB00753;DB00142;DB01028;DB08883;DB01236;DB04982;	APP	OUT	Yes	Homo/heteromeric activities	SUBUNIT: Homotetramer or heterotetramer of pore-forming glutamate receptor subunits (By similarity). Tetramers may be formed by the dimerization of dimers (PubMed:23739980). Interacts with HIP1 and RASGRF2. Interacts with SYNDIG1 and GRIA2 (By similarity). Interacts with DLG1 (via C-terminus). Interacts with LRFN1. Interacts with PRKG2 (By similarity). Interacts with CNIH2 and CACNG2 (PubMed:2080…	Non-ER	Cell membrane					SmallMCBinding	Cerebral cortex			RegulationOfMembranePotential	VesicleBuddingFromMembrane		Cell Communication			COPIIvesicleTransport		SynapticAdhesionMC		PlasmaMembraneReceptorComplex	Cell Junction
CCDS3797.1	P42262	GRIA2_HUMAN	GRIA2	RECEPTORS/TRANSPORTERS/SIGNALLING/					1.A.10.1.13;	chemical synaptic transmission [GO:0007268]; ionotropic glutamate receptor signaling pathway [GO:0035235]; signal transduction [GO:0007165]; synaptic transmission, glutamatergic [GO:0035249]	AMPA glutamate receptor complex [GO:0032281]; cell junction [GO:0030054]; dendrite [GO:0030425]; dendritic spine [GO:0043197]; endocytic vesicle membrane [GO:0030666]; endoplasmic reticulum membrane [GO:0005789]; excitatory synapse [GO:0060076]; external side of plasma membrane [GO:0009897]; integral component of plasma membrane [GO:0005887]; plasma membrane [GO:0005886]; postsynapse [GO:0098794]…	AMPA glutamate receptor complex [GO:0032281]; cell junction [GO:0030054]; dendrite [GO:0030425]; dendritic spine [GO:0043197]; endocytic vesicle membrane [GO:0030666]; endoplasmic reticulum membrane [GO:0005789]; excitatory synapse [GO:0060076]; external side of plasma membrane [GO:0009897]; integral component of plasma membrane [GO:0005887]; plasma membrane [GO:0005886]; postsynapse [GO:0098794]…	AMPA glutamate receptor activity [GO:0004971]; amyloid-beta binding [GO:0001540]; ionotropic glutamate receptor activity [GO:0004970]	FUNCTION: Receptor for glutamate that functions as ligand-gated ion channel in the central nervous system and plays an important role in excitatory synaptic transmission. L-glutamate acts as an excitatory neurotransmitter at many synapses in the central nervous system. Binding of the excitatory neurotransmitter L-glutamate induces a conformation change, leading to the opening of the cation channe…	PF01094;PF00060;PF10613;	Glutamate receptor 2 (GluR-2) (AMPA-selective glutamate receptor 2) (GluR-B) (GluR-K2) (Glutamate receptor ionotropic, AMPA 2) (GluA2)	Glutamate-gated ion channel (TC 1.A.10.1) family, GRIA2 subfamily	SP		Intellectual disability	ALS	DB02057;DB03319;DB01664;DB02347;DB01351;DB04599;DB01352;DB01483;DB01496;DB04000;DB00237;DB00241;DB01353;DB05047;DB00898;DB03759;DB02966;DB01354;DB01355;DB02818;DB00142;DB00463;DB00849;DB00312;DB01174;DB00794;DB01346;DB02999;DB00418;DB04982;DB00306;DB04798;DB00599;DB04129;	APP	OUT	Yes	Homo/heteromeric activities	SUBUNIT: Homotetramer or heterotetramer of pore-forming glutamate receptor subunits. Tetramers may be formed by the dimerization of dimers. May interact with MPP4. Forms a ternary complex with GRIP1 and CSPG4. Interacts with ATAD1 in an ATP-dependent manner. ATAD1-catalyzed ATP hydrolysis disrupts binding to ATAD1 and to GRIP1 and leads to AMPAR complex disassembly. Interacts with GRIP2. Isoform …	Non-ER	Cell membrane					SmallMCBinding	Cerebral cortex			RegulationOfMembranePotential			Cell Communication							PlasmaMembraneReceptorComplex	Cell Junction
CCDS14604.1	P42263	GRIA3_HUMAN	GRIA3	RECEPTORS/TRANSPORTERS/SIGNALLING/					1.A.10.1.4;	glutamate receptor signaling pathway [GO:0007215]	AMPA glutamate receptor complex [GO:0032281]; cell junction [GO:0030054]; endocytic vesicle membrane [GO:0030666]; parallel fiber to Purkinje cell synapse [GO:0098688]; plasma membrane [GO:0005886]; postsynaptic membrane [GO:0045211]	AMPA glutamate receptor complex [GO:0032281]; cell junction [GO:0030054]; endocytic vesicle membrane [GO:0030666]; parallel fiber to Purkinje cell synapse [GO:0098688]; plasma membrane [GO:0005886]; postsynaptic membrane [GO:0045211]; AMPA glutamate receptor activity [GO:0004971]; amyloid-beta binding [GO:0001540]; transmitter-gated ion channel activity involved in regulation of postsynaptic memb…	AMPA glutamate receptor activity [GO:0004971]; amyloid-beta binding [GO:0001540]; transmitter-gated ion channel activity involved in regulation of postsynaptic membrane potential [GO:1904315]	FUNCTION: Receptor for glutamate that functions as ligand-gated ion channel in the central nervous system and plays an important role in excitatory synaptic transmission. L-glutamate acts as an excitatory neurotransmitter at many synapses in the central nervous system. Binding of the excitatory neurotransmitter L-glutamate induces a conformation change, leading to the opening of the cation channe…	PF01094;PF00060;PF10613;	Glutamate receptor 3 (GluR-3) (AMPA-selective glutamate receptor 3) (GluR-C) (GluR-K3) (Glutamate receptor ionotropic, AMPA 3) (GluA3)	Glutamate-gated ion channel (TC 1.A.10.1) family, GRIA3 subfamily	SP	Intellectual disability	Intellectual disability	Addiction	DB04599;DB05047;DB00898;DB00142;DB01356;DB04982;	APP	OUT	Yes	Homo/heteromeric activities	SUBUNIT: Homotetramer or heterotetramer of pore-forming glutamate receptor subunits. Tetramers may be formed by the dimerization of dimers. Interacts with PRKCABP, GRIP1 and GRIP2 (By similarity). Found in a complex with GRIA1, GRIA2, GRIA4, CNIH2, CNIH3, CACNG2, CACNG3, CACNG4, CACNG5, CACNG7 and CACNG8. Interacts with CACNG5 (By similarity). {ECO:0000250}.	Non-ER	Cell membrane					SmallMCBinding	Cerebral cortex			RegulationOfMembranePotential			Cell Communication					SynapticAdhesionMC		PlasmaMembraneReceptorComplex	Cell Junction
CCDS8333.1	P48058	GRIA4_HUMAN	GRIA4	RECEPTORS/TRANSPORTERS/SIGNALLING/						glutamate receptor signaling pathway [GO:0007215]	AMPA glutamate receptor complex [GO:0032281]; cell junction [GO:0030054]; dendritic spine [GO:0043197]; endocytic vesicle membrane [GO:0030666]; extracellular vesicle [GO:1903561]; neuronal cell body [GO:0043025]; plasma membrane [GO:0005886]; postsynaptic membrane [GO:0045211]	AMPA glutamate receptor complex [GO:0032281]; cell junction [GO:0030054]; dendritic spine [GO:0043197]; endocytic vesicle membrane [GO:0030666]; extracellular vesicle [GO:1903561]; neuronal cell body [GO:0043025]; plasma membrane [GO:0005886]; postsynaptic membrane [GO:0045211]; AMPA glutamate receptor activity [GO:0004971]; amyloid-beta binding [GO:0001540]; ionotropic glutamate receptor activit…	AMPA glutamate receptor activity [GO:0004971]; amyloid-beta binding [GO:0001540]; ionotropic glutamate receptor activity [GO:0004970]	FUNCTION: Receptor for glutamate that functions as ligand-gated ion channel in the central nervous system and plays an important role in excitatory synaptic transmission. L-glutamate acts as an excitatory neurotransmitter at many synapses in the central nervous system. Binding of the excitatory neurotransmitter L-glutamate induces a conformation change, leading to the opening of the cation channe…	PF01094;PF00060;PF10613;	Glutamate receptor 4 (GluR-4) (GluR4) (AMPA-selective glutamate receptor 4) (GluR-D) (Glutamate receptor ionotropic, AMPA 4) (GluA4)	Glutamate-gated ion channel (TC 1.A.10.1) family, GRIA4 subfamily	SP		Intellectual disability	Addiction	DB05047;DB00898;DB00142;DB04982;	APP	OUT	Yes	Homo/heteromeric activities	SUBUNIT: Homotetramer or heterotetramer of pore-forming glutamate receptor subunits. Tetramers may be formed by the dimerization of dimers. Interacts with EPB41L1 via its C-terminus (By similarity). Found in a complex with GRIA1, GRIA2, GRIA3, CNIH2, CNIH3, CACNG2, CACNG3, CACNG4, CACNG5, CACNG7 and CACNG8. Interacts with CACNG5 and PRKCG (By similarity). {ECO:0000250}.	Non-ER	Cell membrane					SmallMCBinding	Cerebral cortex			RegulationOfMembranePotential			Cell Communication					SynapticAdhesionMC		PlasmaMembraneReceptorComplex	Cell Junction
CCDS31236.1	Q9ULK0	GRID1_HUMAN	GRID1	RECEPTORS/TRANSPORTERS/SIGNALLING/						modulation of chemical synaptic transmission [GO:0050804]; social behavior [GO:0035176]; synaptic transmission, glutamatergic [GO:0035249]	cell junction [GO:0030054]; extracellular exosome [GO:0070062]; glutamatergic synapse [GO:0098978]; integral component of postsynaptic density membrane [GO:0099061]; plasma membrane [GO:0005886]; postsynaptic membrane [GO:0045211]	cell junction [GO:0030054]; extracellular exosome [GO:0070062]; glutamatergic synapse [GO:0098978]; integral component of postsynaptic density membrane [GO:0099061]; plasma membrane [GO:0005886]; postsynaptic membrane [GO:0045211]; glutamate receptor activity [GO:0008066]; ionotropic glutamate receptor activity [GO:0004970]; transmitter-gated ion channel activity involved in regulation of postsyn…	glutamate receptor activity [GO:0008066]; ionotropic glutamate receptor activity [GO:0004970]; transmitter-gated ion channel activity involved in regulation of postsynaptic membrane potential [GO:1904315]	FUNCTION: Receptor for glutamate. L-glutamate acts as an excitatory neurotransmitter at many synapses in the central nervous system. The postsynaptic actions of Glu are mediated by a variety of receptors that are named according to their selective agonists.	PF01094;PF00060;PF10613;	Glutamate receptor ionotropic, delta-1 (GluD1) (GluR delta-1 subunit)	Glutamate-gated ion channel (TC 1.A.10.1) family, GRID1 subfamily					DB00142;	APP	OUT	Yes	Homo/heteromeric activities	SUBUNIT: Dimer. Interacts (via extracellular N-terminal domain) with CBLN1 (via C1q domain), and more weakly with CBLN2. {ECO:0000250|UniProtKB:Q61627}.	ER-Protein	Cell membrane					SmallMCBinding	Cerebral cortex			RegulationOfMembranePotential			Cell Communication							PlasmaMembraneReceptorComplex	Cell Junction
CCDS3637.1	O43424	GRID2_HUMAN	GRID2	RECEPTORS/TRANSPORTERS/SIGNALLING/						cellular protein localization [GO:0034613]; cerebellar granule cell differentiation [GO:0021707]; excitatory postsynaptic potential [GO:0060079]; excitatory synapse assembly [GO:1904861]; glutamate receptor signaling pathway [GO:0007215]; heterophilic cell-cell adhesion via plasma membrane cell adhesion molecules [GO:0007157]; modulation of chemical synaptic transmission [GO:0050804]; positive re…	cell junction [GO:0030054]; dendritic spine [GO:0043197]; glutamatergic synapse [GO:0098978]; integral component of plasma membrane [GO:0005887]; integral component of postsynaptic density membrane [GO:0099061]; ionotropic glutamate receptor complex [GO:0008328]; parallel fiber to Purkinje cell synapse [GO:0098688]; plasma membrane [GO:0005886]; postsynaptic membrane [GO:0045211]; synapse [GO:004…	cell junction [GO:0030054]; dendritic spine [GO:0043197]; glutamatergic synapse [GO:0098978]; integral component of plasma membrane [GO:0005887]; integral component of postsynaptic density membrane [GO:0099061]; ionotropic glutamate receptor complex [GO:0008328]; parallel fiber to Purkinje cell synapse [GO:0098688]; plasma membrane [GO:0005886]; postsynaptic membrane [GO:0045211]; synapse [GO:004…	glutamate receptor activity [GO:0008066]; ionotropic glutamate receptor activity [GO:0004970]; PDZ domain binding [GO:0030165]; scaffold protein binding [GO:0097110]; transmitter-gated ion channel activity involved in regulation of postsynaptic membrane potential [GO:1904315]	FUNCTION: Receptor for glutamate. L-glutamate acts as an excitatory neurotransmitter at many synapses in the central nervous system. The postsynaptic actions of Glu are mediated by a variety of receptors that are named according to their selective agonists. Promotes synaptogenesis and mediates the D-Serine-dependent long term depression signals and AMPA receptor endocytosis of cerebellar parallel…	PF01094;PF00060;PF10613;	Glutamate receptor ionotropic, delta-2 (GluD2) (GluR delta-2 subunit)	Glutamate-gated ion channel (TC 1.A.10.1) family, GRID2 subfamily		Neurodegenerative disease	Intellectual disability and Congenital Nervous system disease: Ataxias		DB00142;	APP	OUT	Yes	Homo/heteromeric activities	SUBUNIT: Tetramer; dimer of dimers (PubMed:27418511). Interacts with EML2, MAGI2 (via PDZ domains) and AP4M1 (By similarity). Interacts with BECN1, GOPC, GRID2IP, SHANK1 and SHANK2. Interacts with CBLN2, but not with CBLN4 (By similarity). Interacts with CBLN1 (via C1q domain); the interaction is CBLN1-NRX1 complex formation-dependent; CBLN1-binding is calcium-independent; CBLN1 hexamers anchor G…	Non-ER	Cell membrane					SmallMCBinding			Testis	RegulationOfMembranePotential			Cell Communication							PlasmaMembraneReceptorComplex	Cell Junction
CCDS33530.1	P39086	GRIK1_HUMAN	GRIK1	RECEPTORS/TRANSPORTERS/SIGNALLING/						central nervous system development [GO:0007417]; chemical synaptic transmission [GO:0007268]; glutamate receptor signaling pathway [GO:0007215]; modulation of chemical synaptic transmission [GO:0050804]; nervous system development [GO:0007399]; regulation of synaptic transmission, glutamatergic [GO:0051966]; synaptic transmission, glutamatergic [GO:0035249]	cell junction [GO:0030054]; integral component of plasma membrane [GO:0005887]; kainate selective glutamate receptor complex [GO:0032983]; plasma membrane [GO:0005886]; postsynaptic membrane [GO:0045211]; presynaptic membrane [GO:0042734]	cell junction [GO:0030054]; integral component of plasma membrane [GO:0005887]; kainate selective glutamate receptor complex [GO:0032983]; plasma membrane [GO:0005886]; postsynaptic membrane [GO:0045211]; presynaptic membrane [GO:0042734]; glutamate receptor activity [GO:0008066]; kainate selective glutamate receptor activity [GO:0015277]; transmitter-gated ion channel activity involved in regula…	glutamate receptor activity [GO:0008066]; kainate selective glutamate receptor activity [GO:0015277]; transmitter-gated ion channel activity involved in regulation of postsynaptic membrane potential [GO:1904315]	FUNCTION: Ionotropic glutamate receptor. L-glutamate acts as an excitatory neurotransmitter at many synapses in the central nervous system. Binding of the excitatory neurotransmitter L-glutamate induces a conformation change, leading to the opening of the cation channel, and thereby converts the chemical signal to an electrical impulse. The receptor then desensitizes rapidly and enters a transien…	PF01094;PF00060;PF10613;	Glutamate receptor ionotropic, kainate 1 (GluK1) (Excitatory amino acid receptor 3) (EAA3) (Glutamate receptor 5) (GluR-5) (GluR5)	Glutamate-gated ion channel (TC 1.A.10.1) family, GRIK1 subfamily					DB00142;DB00273;	APP	OUT		Homo/heteromeric activities	SUBUNIT: Homotetramer or heterotetramer of pore-forming glutamate receptor subunits. Tetramers may be formed by the dimerization of dimers (Probable). The unedited version (Q) assembles into a functional kainate-gated homomeric channel, whereas the edited version (R) is unable to produce channel activity when expressed alone. Both edited and unedited versions can form functional channels with GRI…	ER-Protein	Cell membrane					SmallMCBinding	Cerebral cortex			RegulationOfMembranePotential			Cell Communication							PlasmaMembraneReceptorComplex	Cell Junction
CCDS5048.1	Q13002	GRIK2_HUMAN	GRIK2	RECEPTORS/TRANSPORTERS/SIGNALLING/						behavioral fear response [GO:0001662]; cellular calcium ion homeostasis [GO:0006874]; chemical synaptic transmission [GO:0007268]; glutamate receptor signaling pathway [GO:0007215]; inhibitory postsynaptic potential [GO:0060080]; modulation of chemical synaptic transmission [GO:0050804]; negative regulation of neuron apoptotic process [GO:0043524]; negative regulation of synaptic transmission, gl…	cell junction [GO:0030054]; dendrite cytoplasm [GO:0032839]; glutamatergic synapse [GO:0098978]; hippocampal mossy fiber to CA3 synapse [GO:0098686]; integral component of plasma membrane [GO:0005887]; kainate selective glutamate receptor complex [GO:0032983]; perikaryon [GO:0043204]; plasma membrane [GO:0005886]; postsynaptic density [GO:0014069]; postsynaptic membrane [GO:0045211]; presynaptic …	cell junction [GO:0030054]; dendrite cytoplasm [GO:0032839]; glutamatergic synapse [GO:0098978]; hippocampal mossy fiber to CA3 synapse [GO:0098686]; integral component of plasma membrane [GO:0005887]; kainate selective glutamate receptor complex [GO:0032983]; perikaryon [GO:0043204]; plasma membrane [GO:0005886]; postsynaptic density [GO:0014069]; postsynaptic membrane [GO:0045211]; presynaptic …	extracellularly glutamate-gated ion channel activity [GO:0005234]; glutamate receptor activity [GO:0008066]; kainate selective glutamate receptor activity [GO:0015277]; ligand-gated ion channel activity involved in regulation of presynaptic membrane potential [GO:0099507]; PDZ domain binding [GO:0030165]; protein homodimerization activity [GO:0042803]; transmitter-gated ion channel activity invol…	FUNCTION: Ionotropic glutamate receptor. L-glutamate acts as an excitatory neurotransmitter at many synapses in the central nervous system. Binding of the excitatory neurotransmitter L-glutamate induces a conformation change, leading to the opening of the cation channel, and thereby converts the chemical signal to an electrical impulse. The receptor then desensitizes rapidly and enters a transien…	PF01094;PF00060;PF10613;	Glutamate receptor ionotropic, kainate 2 (GluK2) (Excitatory amino acid receptor 4) (EAA4) (Glutamate receptor 6) (GluR-6) (GluR6)	Glutamate-gated ion channel (TC 1.A.10.1) family, GRIK2 subfamily	SP	Intellectual disability	Intellectual disability		DB01351;DB01352;DB01483;DB01496;DB00237;DB00241;DB01353;DB02852;DB01354;DB01355;DB00142;DB00463;DB00849;DB00312;DB01174;DB00794;DB02999;DB00418;DB00306;DB00599;	APP	OUT	Yes	Homo/heteromeric activities	SUBUNIT: Homotetramer or heterotetramer of pore-forming glutamate receptor subunits. Tetramers may be formed by the dimerization of dimers (Probable). Assembles into a kainate-gated homomeric channel that does not bind AMPA. GRIK2 associated to GRIK5 forms functional channels that can be gated by AMPA (By similarity). Interacts with DLG4. Interacts with NETO2 (By similarity). Interacts (via C-ter…	ER-Protein	Cell membrane					SmallMCBinding	Cerebral cortex			RegulationOfMembranePotential			Cell Communication							PlasmaMembraneReceptorComplex	Cell Junction
CCDS416.1	Q13003	GRIK3_HUMAN	GRIK3	RECEPTORS/TRANSPORTERS/SIGNALLING/						glutamate receptor signaling pathway [GO:0007215]; G protein-coupled glutamate receptor signaling pathway [GO:0007216]; modulation of chemical synaptic transmission [GO:0050804]; negative regulation of synaptic transmission, glutamatergic [GO:0051967]; regulation of membrane potential [GO:0042391]; synaptic transmission, glutamatergic [GO:0035249]	axon [GO:0030424]; cell junction [GO:0030054]; dendrite [GO:0030425]; dendrite cytoplasm [GO:0032839]; glutamatergic synapse [GO:0098978]; integral component of plasma membrane [GO:0005887]; kainate selective glutamate receptor complex [GO:0032983]; perikaryon [GO:0043204]; plasma membrane [GO:0005886]; postsynaptic membrane [GO:0045211]; presynaptic membrane [GO:0042734]; terminal bouton [GO:004…	axon [GO:0030424]; cell junction [GO:0030054]; dendrite [GO:0030425]; dendrite cytoplasm [GO:0032839]; glutamatergic synapse [GO:0098978]; integral component of plasma membrane [GO:0005887]; kainate selective glutamate receptor complex [GO:0032983]; perikaryon [GO:0043204]; plasma membrane [GO:0005886]; postsynaptic membrane [GO:0045211]; presynaptic membrane [GO:0042734]; terminal bouton [GO:004…	adenylate cyclase inhibiting G protein-coupled glutamate receptor activity [GO:0001640]; glutamate receptor activity [GO:0008066]; G protein-coupled receptor binding [GO:0001664]; ionotropic glutamate receptor activity [GO:0004970]; kainate selective glutamate receptor activity [GO:0015277]; ligand-gated ion channel activity involved in regulation of presynaptic membrane potential [GO:0099507]; t…	FUNCTION: Receptor for glutamate that functions as ligand-gated ion channel in the central nervous system and plays an important role in excitatory synaptic transmission. L-glutamate acts as an excitatory neurotransmitter at many synapses in the central nervous system. The postsynaptic actions of Glu are mediated by a variety of receptors that are named according to their selective agonists. This…	PF01094;PF00060;PF10613;	Glutamate receptor ionotropic, kainate 3 (GluK3) (Excitatory amino acid receptor 5) (EAA5) (Glutamate receptor 7) (GluR-7) (GluR7)	Glutamate-gated ion channel (TC 1.A.10.1) family, GRIK3 subfamily	SP				DB00142;	APP	OUT	Yes	Homo/heteromeric activities	SUBUNIT: Homotetramer, and heterotetramer with either GRIK4 or GRIK5. Interacts with PRKCABP (By similarity). Interacts with NETO2 (By similarity). {ECO:0000250}.	ER-Protein	Cell membrane					SmallMCBinding	Cerebral cortex			RegulationOfMembranePotential			Cell Communication							PlasmaMembraneReceptorComplex	Cell Junction
CCDS8433.1	Q16099	GRIK4_HUMAN	GRIK4	RECEPTORS/TRANSPORTERS/SIGNALLING/					1.A.10.1.9;	chemical synaptic transmission [GO:0007268]; glutamate receptor signaling pathway [GO:0007215]; modulation of chemical synaptic transmission [GO:0050804]; synaptic transmission, glutamatergic [GO:0035249]	cell junction [GO:0030054]; hippocampal mossy fiber to CA3 synapse [GO:0098686]; integral component of plasma membrane [GO:0005887]; integral component of postsynaptic membrane [GO:0099055]; integral component of presynaptic membrane [GO:0099056]; kainate selective glutamate receptor complex [GO:0032983]; plasma membrane [GO:0005886]; postsynaptic membrane [GO:0045211]; presynaptic membrane [GO:0…	cell junction [GO:0030054]; hippocampal mossy fiber to CA3 synapse [GO:0098686]; integral component of plasma membrane [GO:0005887]; integral component of postsynaptic membrane [GO:0099055]; integral component of presynaptic membrane [GO:0099056]; kainate selective glutamate receptor complex [GO:0032983]; plasma membrane [GO:0005886]; postsynaptic membrane [GO:0045211]; presynaptic membrane [GO:0…	glutamate receptor activity [GO:0008066]; kainate selective glutamate receptor activity [GO:0015277]; transmitter-gated ion channel activity involved in regulation of postsynaptic membrane potential [GO:1904315]	FUNCTION: Receptor for glutamate. L-glutamate acts as an excitatory neurotransmitter at many synapses in the central nervous system. The postsynaptic actions of Glu are mediated by a variety of receptors that are named according to their selective agonists.	PF01094;PF00060;PF10613;	Glutamate receptor ionotropic, kainate 4 (GluK4) (Excitatory amino acid receptor 1) (EAA1) (Glutamate receptor KA-1) (KA1)	Glutamate-gated ion channel (TC 1.A.10.1) family, GRIK4 subfamily	SP				DB00142;	APP	OUT	Yes	Homo/heteromeric activities	SUBUNIT: Forms a heteromeric channel with GRIK1 or GRIK3.	ER-Protein	Cell membrane					SmallMCBinding	Cerebral cortex			RegulationOfMembranePotential			Cell Communication							PlasmaMembraneReceptorComplex	Cell Junction
CCDS12595.1	Q16478	GRIK5_HUMAN	GRIK5	RECEPTORS/TRANSPORTERS/SIGNALLING/						cellular response to glucose stimulus [GO:0071333]; establishment of localization in cell [GO:0051649]; excitatory postsynaptic potential [GO:0060079]; modulation of chemical synaptic transmission [GO:0050804]; positive regulation of neuron apoptotic process [GO:0043525]; protein retention in ER lumen [GO:0006621]; receptor clustering [GO:0043113]; regulation of synaptic vesicle fusion to presyna…	cell junction [GO:0030054]; dendrite [GO:0030425]; endoplasmic reticulum [GO:0005783]; glutamatergic synapse [GO:0098978]; hippocampal mossy fiber to CA3 synapse [GO:0098686]; integral component of postsynaptic density membrane [GO:0099061]; integral component of presynaptic membrane [GO:0099056]; kainate selective glutamate receptor complex [GO:0032983]; nucleus [GO:0005634]; perikaryon [GO:0043…	cell junction [GO:0030054]; dendrite [GO:0030425]; endoplasmic reticulum [GO:0005783]; glutamatergic synapse [GO:0098978]; hippocampal mossy fiber to CA3 synapse [GO:0098686]; integral component of postsynaptic density membrane [GO:0099061]; integral component of presynaptic membrane [GO:0099056]; kainate selective glutamate receptor complex [GO:0032983]; nucleus [GO:0005634]; perikaryon [GO:0043…	glutamate receptor activity [GO:0008066]; identical protein binding [GO:0042802]; kainate selective glutamate receptor activity [GO:0015277]; PDZ domain binding [GO:0030165]; SH3 domain binding [GO:0017124]; transmitter-gated ion channel activity involved in regulation of postsynaptic membrane potential [GO:1904315]	FUNCTION: Receptor for glutamate. L-glutamate acts as an excitatory neurotransmitter at many synapses in the central nervous system. The postsynaptic actions of Glu are mediated by a variety of receptors that are named according to their selective agonists. This receptor binds kainate > quisqualate > domoate > L-glutamate >> AMPA >> NMDA = 1S,3R-ACPD.	PF01094;PF00060;PF10613;	Glutamate receptor ionotropic, kainate 5 (GluK5) (Excitatory amino acid receptor 2) (EAA2) (Glutamate receptor KA-2) (KA2)	Glutamate-gated ion channel (TC 1.A.10.1) family, GRIK5 subfamily	SP				DB00142;	APP	OUT	Yes	Homo/heteromeric activities	SUBUNIT: Tetramer of two or more different subunits. Associates with GRIK1 (both edited and unedited versions), GRIK2, or GRIK3 to form functional channels. Homomeric associations do not produce any channel activity (By similarity). {ECO:0000250}.	ER-Protein	Cell membrane					SmallMCBinding	Cerebral cortex			RegulationOfMembranePotential			Cell Communication							PlasmaMembraneReceptorComplex	Cell Junction
CCDS7031.1	Q05586	NMDZ1_HUMAN	GRIN1	RECEPTORS/TRANSPORTERS/SIGNALLING/					1.A.10.1.20;	adult locomotory behavior [GO:0008344]; brain development [GO:0007420]; calcium ion homeostasis [GO:0055074]; calcium ion transmembrane import into cytosol [GO:0097553]; cation transport [GO:0006812]; cerebral cortex development [GO:0021987]; conditioned taste aversion [GO:0001661]; ephrin receptor signaling pathway [GO:0048013]; excitatory chemical synaptic transmission [GO:0098976]; excitatory …	cell junction [GO:0030054]; cell surface [GO:0009986]; cytoplasm [GO:0005737]; dendrite [GO:0030425]; dendritic spine [GO:0043197]; endoplasmic reticulum [GO:0005783]; excitatory synapse [GO:0060076]; glutamatergic synapse [GO:0098978]; integral component of plasma membrane [GO:0005887]; integral component of postsynaptic density membrane [GO:0099061]; neuron projection [GO:0043005]; NMDA selecti…	cell junction [GO:0030054]; cell surface [GO:0009986]; cytoplasm [GO:0005737]; dendrite [GO:0030425]; dendritic spine [GO:0043197]; endoplasmic reticulum [GO:0005783]; excitatory synapse [GO:0060076]; glutamatergic synapse [GO:0098978]; integral component of plasma membrane [GO:0005887]; integral component of postsynaptic density membrane [GO:0099061]; neuron projection [GO:0043005]; NMDA selecti…	amyloid-beta binding [GO:0001540]; calcium ion binding [GO:0005509]; calmodulin binding [GO:0005516]; glutamate binding [GO:0016595]; glutamate-gated calcium ion channel activity [GO:0022849]; glycine binding [GO:0016594]; neurotransmitter binding [GO:0042165]; NMDA glutamate receptor activity [GO:0004972]; protein-containing complex binding [GO:0044877]; Ras guanyl-nucleotide exchange factor act…	FUNCTION: Component of NMDA receptor complexes that function as heterotetrameric, ligand-gated ion channels with high calcium permeability and voltage-dependent sensitivity to magnesium. Channel activation requires binding of the neurotransmitter glutamate to the epsilon subunit, glycine binding to the zeta subunit, plus membrane depolarization to eliminate channel inhibition by Mg(2+) (PubMed:76…	PF01094;PF10562;PF00060;PF10613;	Glutamate receptor ionotropic, NMDA 1 (GluN1) (Glutamate [NMDA] receptor subunit zeta-1) (N-methyl-D-aspartate receptor subunit NR1) (NMD-R1)	Glutamate-gated ion channel (TC 1.A.10.1) family, NR1/GRIN1 subfamily	SP	Intellectual disability	Intellectual disability and Epileptic encephalopathy	Alzheimer's Disease and ALS and Huntington's disease and Addiction	DB00659;DB06151;DB08838;DB00289;DB05824;DB04620;DB03929;DB00996;DB06741;DB08954;DB06738;DB00142;DB01043;DB04896;DB01173;DB00312;DB00454;DB01174;DB01708;DB00418;	APP	OUT	Yes	Homo/heteromeric activities	SUBUNIT: Heterotetramer. Forms heterotetrameric channels composed of two zeta subunits (GRIN1), and two epsilon subunits (GRIN2A, GRIN2B, GRIN2C or GRIN2D) (in vitro) (PubMed:7685113, PubMed:28126851, PubMed:26919761, PubMed:26875626, PubMed:28105280). Can also form heterotetrameric channels that contain at least one zeta subunit (GRIN1), an epsilon subunit, plus GRIN3A or GRIN3B (in vitro). In v…	ER-Protein	Cell membrane						Cerebral cortex			RegulationOfMembranePotential			Cell Communication					SynapticAdhesionMC		PlasmaMembraneReceptorComplex	Cell Junction
CCDS10539.1	Q12879	NMDE1_HUMAN	GRIN2A	RECEPTORS/TRANSPORTERS/SIGNALLING/					1.A.10.1.20;	activation of cysteine-type endopeptidase activity [GO:0097202]; brain development [GO:0007420]; calcium ion transmembrane import into cytosol [GO:0097553]; chemical synaptic transmission [GO:0007268]; directional locomotion [GO:0033058]; dopamine metabolic process [GO:0042417]; excitatory chemical synaptic transmission [GO:0098976]; excitatory postsynaptic potential [GO:0060079]; glutamate recep…	cell junction [GO:0030054]; cell surface [GO:0009986]; endoplasmic reticulum [GO:0005783]; glutamatergic synapse [GO:0098978]; integral component of plasma membrane [GO:0005887]; integral component of postsynaptic density membrane [GO:0099061]; neuron projection [GO:0043005]; NMDA selective glutamate receptor complex [GO:0017146]; plasma membrane [GO:0005886]; postsynaptic density [GO:0014069]; p…	cell junction [GO:0030054]; cell surface [GO:0009986]; endoplasmic reticulum [GO:0005783]; glutamatergic synapse [GO:0098978]; integral component of plasma membrane [GO:0005887]; integral component of postsynaptic density membrane [GO:0099061]; neuron projection [GO:0043005]; NMDA selective glutamate receptor complex [GO:0017146]; plasma membrane [GO:0005886]; postsynaptic density [GO:0014069]; p…	amyloid-beta binding [GO:0001540]; glutamate-gated calcium ion channel activity [GO:0022849]; NMDA glutamate receptor activity [GO:0004972]; Ras guanyl-nucleotide exchange factor activity [GO:0005088]; zinc ion binding [GO:0008270]	FUNCTION: Component of NMDA receptor complexes that function as heterotetrameric, ligand-gated ion channels with high calcium permeability and voltage-dependent sensitivity to magnesium. Channel activation requires binding of the neurotransmitter glutamate to the epsilon subunit, glycine binding to the zeta subunit, plus membrane depolarization to eliminate channel inhibition by Mg(2+) (PubMed:87…	PF01094;PF00060;PF10613;PF10565;	Glutamate receptor ionotropic, NMDA 2A (GluN2A) (Glutamate [NMDA] receptor subunit epsilon-1) (N-methyl D-aspartate receptor subtype 2A) (NMDAR2A) (NR2A) (hNR2A)	Glutamate-gated ion channel (TC 1.A.10.1) family, NR2A/GRIN2A subfamily	SP	Opiate dependence	Intellectual disability and Epileptic encephalopathy	Alzheimer's disease and Lupus and ALS and Addiction	DB00659;DB06151;DB00289;DB00949;DB00996;DB06741;DB00145;DB01159;DB06738;DB00142;DB01043;DB04896;DB00312;DB00454;DB01174;DB01708;DB00418;DB01520;	APP	OUT	Yes	Homo/heteromeric activities	SUBUNIT: Heterotetramer. Forms heterotetrameric channels composed of two zeta subunits (GRIN1), and two epsilon subunits (GRIN2A, GRIN2B, GRIN2C or GRIN2D) (in vitro) (PubMed:8768735, PubMed:26919761, PubMed:26875626, PubMed:28105280). Can also form heterotetrameric channels that contain at least one zeta subunit (GRIN1), at least one epsilon subunit, plus GRIN3A or GRIN3B. In vivo, the subunit c…	ER-Protein	Cell membrane					SmallMCBinding	Cerebral cortex			RegulationOfMembranePotential			Cell Communication					SynapticAdhesionMC		PlasmaMembraneReceptorComplex	Cell Junction
CCDS8662.1	Q13224	NMDE2_HUMAN	GRIN2B	RECEPTORS/TRANSPORTERS/SIGNALLING/						brain development [GO:0007420]; calcium ion transmembrane import into cytosol [GO:0097553]; chemical synaptic transmission [GO:0007268]; ephrin receptor signaling pathway [GO:0048013]; excitatory chemical synaptic transmission [GO:0098976]; excitatory postsynaptic potential [GO:0060079]; glutamate receptor signaling pathway [GO:0007215]; learning or memory [GO:0007611]; long-term synaptic potenti…	cell junction [GO:0030054]; cell surface [GO:0009986]; cytoplasm [GO:0005737]; integral component of plasma membrane [GO:0005887]; neuron projection [GO:0043005]; NMDA selective glutamate receptor complex [GO:0017146]; plasma membrane [GO:0005886]; postsynaptic density [GO:0014069]; postsynaptic density membrane [GO:0098839]; postsynaptic membrane [GO:0045211]; synaptic membrane [GO:0097060]	cell junction [GO:0030054]; cell surface [GO:0009986]; cytoplasm [GO:0005737]; integral component of plasma membrane [GO:0005887]; neuron projection [GO:0043005]; NMDA selective glutamate receptor complex [GO:0017146]; plasma membrane [GO:0005886]; postsynaptic density [GO:0014069]; postsynaptic density membrane [GO:0098839]; postsynaptic membrane [GO:0045211]; synaptic membrane [GO:0097060]; amy…	amyloid-beta binding [GO:0001540]; glutamate binding [GO:0016595]; glutamate-gated calcium ion channel activity [GO:0022849]; glycine binding [GO:0016594]; NMDA glutamate receptor activity [GO:0004972]; Ras guanyl-nucleotide exchange factor activity [GO:0005088]; zinc ion binding [GO:0008270]	FUNCTION: Component of NMDA receptor complexes that function as heterotetrameric, ligand-gated ion channels with high calcium permeability and voltage-dependent sensitivity to magnesium. Channel activation requires binding of the neurotransmitter glutamate to the epsilon subunit, glycine binding to the zeta subunit, plus membrane depolarization to eliminate channel inhibition by Mg(2+) (PubMed:87…	PF01094;PF00060;PF10613;PF10565;	Glutamate receptor ionotropic, NMDA 2B (GluN2B) (Glutamate [NMDA] receptor subunit epsilon-2) (N-methyl D-aspartate receptor subtype 2B) (NMDAR2B) (NR2B) (N-methyl-D-aspartate receptor subunit 3) (NR3) (hNR3)	Glutamate-gated ion channel (TC 1.A.10.1) family, NR2B/GRIN2B subfamily	SP	Intellectual disability	Intellectual disability and Epileptic encephalopathy	Alzheimer's disease and Lupus and ALS and Huntington's disease and Addiction	DB00659;DB06151;DB00289;DB00949;DB00996;DB06741;DB00502;DB08954;DB06738;DB00142;DB01043;DB04896;DB00312;DB00454;DB01174;DB01708;DB00418;DB01520;	APP	OUT	Yes	Homo/heteromeric activities	SUBUNIT: Heterotetramer. Forms heterotetrameric channels composed of two zeta subunits (GRIN1), and two epsilon subunits (GRIN2A, GRIN2B, GRIN2C or GRIN2D) (in vitro) (PubMed:8768735, PubMed:26919761, PubMed:26875626, PubMed:28126851, PubMed:26912815). Can also form heterotetrameric channels that contain at least one zeta subunit (GRIN1), at least one epsilon subunit, plus GRIN3A or GRIN3B (By si…	Non-ER	Cell membrane					SmallMCBinding	Cerebral cortex			RegulationOfMembranePotential			Cell Communication					SynapticAdhesionMC		PlasmaMembraneReceptorComplex	Cell Junction
CCDS32724.1	Q14957	NMDE3_HUMAN	GRIN2C	RECEPTORS/TRANSPORTERS/SIGNALLING/					1.A.10.1.3;	brain development [GO:0007420]; calcium ion transmembrane import into cytosol [GO:0097553]; directional locomotion [GO:0033058]; excitatory chemical synaptic transmission [GO:0098976]; excitatory postsynaptic potential [GO:0060079]; glutamate receptor signaling pathway [GO:0007215]; long-term synaptic potentiation [GO:0060291]; negative regulation of protein catabolic process [GO:0042177]; neurom…	cell junction [GO:0030054]; glutamatergic synapse [GO:0098978]; integral component of plasma membrane [GO:0005887]; NMDA selective glutamate receptor complex [GO:0017146]; plasma membrane [GO:0005886]; postsynaptic density membrane [GO:0098839]	cell junction [GO:0030054]; glutamatergic synapse [GO:0098978]; integral component of plasma membrane [GO:0005887]; NMDA selective glutamate receptor complex [GO:0017146]; plasma membrane [GO:0005886]; postsynaptic density membrane [GO:0098839]; glutamate-gated calcium ion channel activity [GO:0022849]; NMDA glutamate receptor activity [GO:0004972]; transmitter-gated ion channel activity involved…	glutamate-gated calcium ion channel activity [GO:0022849]; NMDA glutamate receptor activity [GO:0004972]; transmitter-gated ion channel activity involved in regulation of postsynaptic membrane potential [GO:1904315]	FUNCTION: Component of NMDA receptor complexes that function as heterotetrameric, ligand-gated ion channels with high calcium permeability and voltage-dependent sensitivity to magnesium. Channel activation requires binding of the neurotransmitter glutamate to the epsilon subunit, glycine binding to the zeta subunit, plus membrane depolarization to eliminate channel inhibition by Mg(2+) (PubMed:26…	PF01094;PF00060;PF10613;PF10565;	Glutamate receptor ionotropic, NMDA 2C (GluN2C) (Glutamate [NMDA] receptor subunit epsilon-3) (N-methyl D-aspartate receptor subtype 2C) (NMDAR2C) (NR2C)	Glutamate-gated ion channel (TC 1.A.10.1) family, NR2C/GRIN2C subfamily				Alzheimer's Disease and ALS and Addiction	DB00659;DB00289;DB00996;DB06741;DB00145;DB06738;DB00142;DB04896;DB00312;DB00454;DB01174;DB01708;DB00418;DB01520;	APP	OUT	Yes	Homo/heteromeric activities	SUBUNIT: Heterotetramer. Forms heterotetrameric channels composed of two zeta subunits (GRIN1), and two epsilon subunits (GRIN2A, GRIN2B, GRIN2C or GRIN2D) (in vitro) (PubMed:26875626). In vivo, the subunit composition may depend on the expression levels of the different subunits (Probable). Interacts with PDZ domains of PATJ and DLG4 (By similarity). Interacts (via PDZ-binding motif) with SNX27 …	Non-ER	Cell membrane					SmallMCBinding	Cerebral cortex			RegulationOfMembranePotential			Cell Communication					SynapticAdhesionMC		PlasmaMembraneReceptorComplex	Cell Junction
CCDS12719.1	O15399	NMDE4_HUMAN	GRIN2D	RECEPTORS/TRANSPORTERS/SIGNALLING/						adult locomotory behavior [GO:0008344]; brain development [GO:0007420]; calcium ion transmembrane import into cytosol [GO:0097553]; excitatory chemical synaptic transmission [GO:0098976]; excitatory postsynaptic potential [GO:0060079]; long-term synaptic potentiation [GO:0060291]; regulation of sensory perception of pain [GO:0051930]; regulation of synaptic plasticity [GO:0048167]; startle respon…	cell junction [GO:0030054]; integral component of plasma membrane [GO:0005887]; NMDA selective glutamate receptor complex [GO:0017146]; plasma membrane [GO:0005886]; postsynaptic density membrane [GO:0098839]	cell junction [GO:0030054]; integral component of plasma membrane [GO:0005887]; NMDA selective glutamate receptor complex [GO:0017146]; plasma membrane [GO:0005886]; postsynaptic density membrane [GO:0098839]; glutamate-gated calcium ion channel activity [GO:0022849]; ionotropic glutamate receptor activity [GO:0004970]; NMDA glutamate receptor activity [GO:0004972]; adult locomotory behavior [GO:…	glutamate-gated calcium ion channel activity [GO:0022849]; ionotropic glutamate receptor activity [GO:0004970]; NMDA glutamate receptor activity [GO:0004972]	FUNCTION: Component of NMDA receptor complexes that function as heterotetrameric, ligand-gated ion channels with high calcium permeability and voltage-dependent sensitivity to magnesium. Channel activation requires binding of the neurotransmitter glutamate to the epsilon subunit, glycine binding to the zeta subunit, plus membrane depolarization to eliminate channel inhibition by Mg(2+) (PubMed:94…	PF01094;PF00060;PF10613;	Glutamate receptor ionotropic, NMDA 2D (GluN2D) (EB11) (Glutamate [NMDA] receptor subunit epsilon-4) (N-methyl D-aspartate receptor subtype 2D) (NMDAR2D) (NR2D)	Glutamate-gated ion channel (TC 1.A.10.1) family, NR2D/GRIN2D subfamily			Epileptic encephalopathy	Alzheimer's Disease and ALS and Addiction	DB00659;DB06151;DB00289;DB00996;DB06741;DB06738;DB00142;DB04896;DB01173;DB00312;DB00454;DB01174;DB01708;DB00418;DB01520;	APP	OUT	Yes	Homo/heteromeric activities	SUBUNIT: Heterotetramer. Forms heterotetrameric channels composed of two zeta subunits (GRIN1), and two epsilon subunits (GRIN2A, GRIN2B, GRIN2C or GRIN2D) (in vitro) (PubMed:9489750, PubMed:26875626, PubMed:28126851). In vivo, the subunit composition may depend on the expression levels of the different subunits (Probable). Interacts with PDZ domains of PATJ and DLG4 (By similarity). {ECO:0000250…	Non-ER	Cell membrane					SmallMCBinding	Cerebral cortex			RegulationOfMembranePotential			Cell Communication					SynapticAdhesionMC		PlasmaMembraneReceptorComplex	Cell Junction
CCDS6758.1	Q8TCU5	NMD3A_HUMAN	GRIN3A	RECEPTORS/TRANSPORTERS/SIGNALLING/						calcium ion transport [GO:0006816]; dendrite development [GO:0016358]; prepulse inhibition [GO:0060134]; regulation of synaptic vesicle exocytosis [GO:2000300]; response to ethanol [GO:0045471]	cell junction [GO:0030054]; glutamatergic synapse [GO:0098978]; integral component of membrane [GO:0016021]; membrane [GO:0016020]; neuronal cell body [GO:0043025]; neuron projection [GO:0043005]; NMDA selective glutamate receptor complex [GO:0017146]; plasma membrane [GO:0005886]; postsynaptic density [GO:0014069]; postsynaptic membrane [GO:0045211]; synapse [GO:0045202]	cell junction [GO:0030054]; glutamatergic synapse [GO:0098978]; integral component of membrane [GO:0016021]; membrane [GO:0016020]; neuron projection [GO:0043005]; neuronal cell body [GO:0043025]; NMDA selective glutamate receptor complex [GO:0017146]; plasma membrane [GO:0005886]; postsynaptic density [GO:0014069]; postsynaptic membrane [GO:0045211]; synapse [GO:0045202]; calcium channel activit…	calcium channel activity [GO:0005262]; glycine binding [GO:0016594]; identical protein binding [GO:0042802]; NMDA glutamate receptor activity [GO:0004972]; protein phosphatase 2A binding [GO:0051721]; transmitter-gated ion channel activity involved in regulation of postsynaptic membrane potential [GO:1904315]	FUNCTION: NMDA receptor subtype of glutamate-gated ion channels with reduced single-channel conductance, low calcium permeability and low voltage-dependent sensitivity to magnesium. Mediated by glycine. May play a role in the development of dendritic spines. May play a role in PPP2CB-NMDAR mediated signaling mechanism (By similarity). {ECO:0000250}.	PF00060;PF10613;	Glutamate receptor ionotropic, NMDA 3A (GluN3A) (N-methyl-D-aspartate receptor subtype 3A) (NMDAR3A) (NR3A) (NMDAR-L)	Glutamate-gated ion channel (TC 1.A.10.1) family, NR3A/GRIN3A subfamily	SP			Addiction	DB00659;DB06151;DB00915;DB00289;DB01161;DB00514;DB00898;DB00392;DB00949;DB00996;DB06741;DB01159;DB01221;DB06738;DB00142;DB01043;DB00333;DB04896;DB04926;DB01173;DB00312;DB03575;DB01174;DB01708;DB00721;DB01549;DB00418;DB01520;DB00193;	APP	OUT	Yes	Homo/heteromeric activities	SUBUNIT: Forms heteromeric channel of a zeta subunit (GRIN1), a epsilon subunit (GRIN2A, GRIN2B, GRIN2C or GRIN2D) and a third subunit (GRIN3A or GRIN3B). Does not form functional homomeric channels. Found in a complex with GRIN1, GRIN2A or GRIN2B and PPP2CB. Probably interacts with PPP2CB. No complex with PPP2CB is detected when NMDARs are stimulated by NMDA (By similarity). {ECO:0000250}.	ER-Protein	Cell membrane					SmallMCBinding	Cerebral cortex			RegulationOfMembranePotential			Cell Communication							PlasmaMembraneReceptorComplex	Cell Junction
CCDS32861.1	O60391	NMD3B_HUMAN	GRIN3B	RECEPTORS/TRANSPORTERS/SIGNALLING/						ionotropic glutamate receptor signaling pathway [GO:0035235]; protein insertion into membrane [GO:0051205]; regulation of calcium ion transport [GO:0051924]	cell junction [GO:0030054]; neuronal cell body [GO:0043025]; NMDA selective glutamate receptor complex [GO:0017146]; plasma membrane [GO:0005886]; postsynaptic membrane [GO:0045211]	cell junction [GO:0030054]; neuronal cell body [GO:0043025]; NMDA selective glutamate receptor complex [GO:0017146]; plasma membrane [GO:0005886]; postsynaptic membrane [GO:0045211]; calcium channel activity [GO:0005262]; cation channel activity [GO:0005261]; glycine binding [GO:0016594]; ionotropic glutamate receptor activity [GO:0004970]; neurotransmitter binding [GO:0042165]; neurotransmitter …	calcium channel activity [GO:0005262]; cation channel activity [GO:0005261]; glycine binding [GO:0016594]; ionotropic glutamate receptor activity [GO:0004970]; neurotransmitter binding [GO:0042165]; neurotransmitter receptor activity [GO:0030594]	FUNCTION: NMDA receptor subtype of glutamate-gated ion channels with reduced single-channel conductance, low calcium permeability and low voltage-dependent sensitivity to magnesium. Mediated by glycine.	PF00060;PF10613;	Glutamate receptor ionotropic, NMDA 3B (GluN3B) (N-methyl-D-aspartate receptor subtype 3B) (NMDAR3B) (NR3B)	Glutamate-gated ion channel (TC 1.A.10.1) family, NR3B/GRIN3B subfamily				Addiction	DB00659;DB00289;DB00996;DB06741;DB00145;DB01159;DB06738;DB00142;DB04896;DB01173;DB00312;DB01174;DB01708;DB00418;DB01520;	APP	OUT	Yes	Homo/heteromeric activities	SUBUNIT: Forms heteromeric channel of a zeta subunit (GRIN1), a epsilon subunit (GRIN2A, GRIN2B, GRIN2C or GRIN2D) and a third subunit (GRIN3A or GRIN3B). Does not form functional homomeric channels. Found in a complex containing GRIN1 and GRIN2A (By similarity). {ECO:0000250}.	ER-Protein	Cell membrane					SmallMCBinding				RegulationOfMembranePotential			Cell Communication							PlasmaMembraneReceptorComplex	Cell Junction
CCDS45450.1	Q6UXU4	GSG1L_HUMAN	GSG1L	TRANSPORTERS				8.A	8.A.16.5.3;	regulation of AMPA receptor activity [GO:2000311]; regulation of postsynaptic neurotransmitter receptor internalization [GO:0099149]	cell junction [GO:0030054]; glutamatergic synapse [GO:0098978]; integral component of postsynaptic density membrane [GO:0099061]; plasma membrane [GO:0005886]; Schaffer collateral - CA1 synapse [GO:0098685]	cell junction [GO:0030054]; glutamatergic synapse [GO:0098978]; integral component of postsynaptic density membrane [GO:0099061]; plasma membrane [GO:0005886]; Schaffer collateral - CA1 synapse [GO:0098685]; regulation of AMPA receptor activity [GO:2000311]; regulation of postsynaptic neurotransmitter receptor internalization [GO:0099149]		FUNCTION: As a component of the inner core of AMPAR complex, modifies AMPA receptor (AMPAR) gating.	PF07803;	Germ cell-specific gene 1-like protein (GSG1-like protein)	GSG1-like protein							OUT	Yes		SUBUNIT: Component of the inner core of AMPAR complex. AMPAR complex consists of an inner core made of 4 pore-forming GluA/GRIA proteins (GRIA1, GRIA2, GRIA3 and GRIA4) and 4 major auxiliary subunits arranged in a twofold symmetry. One of the two pairs of distinct binding sites is occupied either by CNIH2, CNIH3 or CACNG2, CACNG3. The other harbors CACNG2, CACNG3, CACNG4, CACNG8 or GSG1L. This in…	ER-Protein	Cell membrane						Cerebral cortex										PANTHERcytoskeletalProtein				Cell Junction
CCDS82072.1	A8MUP6	GS1L2_HUMAN	GSG1L2	Uncharacterized	Conserved Pfam						integral component of membrane [GO:0016021]; plasma membrane [GO:0005886]	integral component of membrane [GO:0016021]; plasma membrane [GO:0005886]			PF07803;	Germ cell-specific gene 1-like protein 2 (GSG1-like protein 2)	GSG1 family	SP						OUT	Yes			ER-Protein	Cell membrane						Cerebral cortex		Testis								PANTHERcytoskeletalProtein
CCDS10936.1	P37059	DHB2_HUMAN	HSD17B2	ENZYMES		Oxidoreductases	1.1.1.62; 1.1.1.239			estrogen biosynthetic process [GO:0006703]; in utero embryonic development [GO:0001701]; placenta development [GO:0001890]; response to retinoic acid [GO:0032526]	endoplasmic reticulum membrane [GO:0005789]; integral component of membrane [GO:0016021]	endoplasmic reticulum membrane [GO:0005789]; integral component of membrane [GO:0016021]; 17-alpha,20-alpha-dihydroxypregn-4-en-3-one dehydrogenase activity [GO:0047006]; estradiol 17-beta-dehydrogenase activity [GO:0004303]; testosterone dehydrogenase (NAD+) activity [GO:0047035]; estrogen biosynthetic process [GO:0006703]; in utero embryonic development [GO:0001701]; placenta development [GO:00…	17-alpha,20-alpha-dihydroxypregn-4-en-3-one dehydrogenase activity [GO:0047006]; estradiol 17-beta-dehydrogenase activity [GO:0004303]; testosterone dehydrogenase (NAD+) activity [GO:0047035]	FUNCTION: Capable of catalyzing the interconversion of testosterone and androstenedione, as well as estradiol and estrone. Also has 20-alpha-HSD activity. Uses NADH while EDH17B3 uses NADPH.	PF00106;	Estradiol 17-beta-dehydrogenase 2 (EC 1.1.1.62) (17-beta-hydroxysteroid dehydrogenase type 2) (17-beta-HSD 2) (20 alpha-hydroxysteroid dehydrogenase) (20-alpha-HSD) (E2DH) (Microsomal 17-beta-hydroxysteroid dehydrogenase) (Short chain dehydrogenase/reductase family 9C member 2) (Testosterone 17-beta-dehydrogenase) (EC 1.1.1.239)	Short-chain dehydrogenases/reductases (SDR) family					DB00157;	APP	OUT				ER-Protein	Endoplasmic reticulum													LipidMetabolicProcess					MetabolismOfLipids
CCDS14629.1	Q8N6C5	IGSF1_HUMAN	IGSF1	OTHER FUNCTIONAL ACTIVITY	Possible coreceptor in inhibin signaling					negative regulation of activin receptor signaling pathway [GO:0032926]; regulation of transcription, DNA-templated [GO:0006355]	extracellular region [GO:0005576]; integral component of membrane [GO:0016021]; membrane [GO:0016020]	extracellular region [GO:0005576]; integral component of membrane [GO:0016021]; membrane [GO:0016020]; activin receptor antagonist activity [GO:0038102]; coreceptor activity [GO:0015026]; inhibin binding [GO:0034711]; negative regulation of activin receptor signaling pathway [GO:0032926]; regulation of transcription, DNA-templated [GO:0006355]	activin receptor antagonist activity [GO:0038102]; coreceptor activity [GO:0015026]; inhibin binding [GO:0034711]	FUNCTION: Seems to be a coreceptor in inhibin signaling, but seems not to be a high-affinity inhibin receptor. Antagonizes activin A signaling in the presence or absence of inhibin B (By similarity). Necessary to mediate a specific antagonistic effect of inhibin B on activin-stimulated transcription. {ECO:0000250, ECO:0000269|PubMed:11266516}.	PF00047;PF13895;	Immunoglobulin superfamily member 1 (IgSF1) (Immunoglobulin-like domain-containing protein 1) (Inhibin-binding protein) (InhBP) (Pituitary gland-specific factor 2) (p120)			Congenital hypothyroidism	Congenital musculoskeletal disease				OUT	Yes		SUBUNIT: Interacts with INHA (By similarity). In PubMed:12385827 does not interact with INHA; standard receptor binding assay. Interacts with ACVR1B; the interaction appears to be ligand-dependent as it is diminished by inhibin B and activin A. Interacts with ACVR2A, ACVR2B, ACVRL1 and BMPR1B. Interacts with HECTD1. {ECO:0000250, ECO:0000269|PubMed:11266516, ECO:0000269|PubMed:12421765}.	ER-Protein	Cell membrane								Testis
CCDS32395.1	Q3MIP1	IPIL2_HUMAN	ITPRIPL2	Uncharacterized	Conserved Pfam						integral component of membrane [GO:0016021]	integral component of membrane [GO:0016021]			PF03281;	Inositol 1,4,5-trisphosphate receptor-interacting protein-like 2	ITPRIP family							IN				ER-Protein	Endoplasmic reticulum
CCDS4042.1	Q6ZUX7	LHPL2_HUMAN	LHFPL2	OTHER FUNCTIONAL ACTIVITY	Reproductive development					development of primary female sexual characteristics [GO:0046545]; development of primary male sexual characteristics [GO:0046546]; platelet degranulation [GO:0002576]; positive regulation of fertilization [GO:1905516]; single fertilization [GO:0007338]	integral component of membrane [GO:0016021]; plasma membrane [GO:0005886]; platelet alpha granule membrane [GO:0031092]	integral component of membrane [GO:0016021]; plasma membrane [GO:0005886]; platelet alpha granule membrane [GO:0031092]; development of primary female sexual characteristics [GO:0046545]; development of primary male sexual characteristics [GO:0046546]; platelet degranulation [GO:0002576]; positive regulation of fertilization [GO:1905516]; single fertilization [GO:0007338]		FUNCTION: Plays a role in female and male fertility. Involved in distal reproductive tract development. {ECO:0000250|UniProtKB:Q8BGA2}.	PF10242;			SP						OUT	Yes			ER-Protein	Cell membrane
CCDS59415.1	P55344	LMIP_HUMAN	LIM2	OTHER FUNCTIONAL ACTIVITY	Cell junctions					cell-cell junction assembly [GO:0007043]; lens development in camera-type eye [GO:0002088]	cell junction [GO:0030054]; integral component of membrane [GO:0016021]; plasma membrane [GO:0005886]; vesicle [GO:0031982]	cell junction [GO:0030054]; integral component of membrane [GO:0016021]; plasma membrane [GO:0005886]; vesicle [GO:0031982]; structural constituent of eye lens [GO:0005212]; cell-cell junction assembly [GO:0007043]; lens development in camera-type eye [GO:0002088]	structural constituent of eye lens [GO:0005212]	FUNCTION: Present in the thicker 16-17 nm junctions of mammalian lens fiber cells, where it may contribute to cell junctional organization. Acts as a receptor for calmodulin. May play an important role in both lens development and cataractogenesis.	PF00822;	Lens fiber membrane intrinsic protein (MP18) (MP19) (MP20)	PMP-22/EMP/MP20 family	SP	Cataract	Eye disease				OUT	Yes		SUBUNIT: Seems to be associated with itself or another lens membrane component via disulfide bonds.	Non-ER	Endoplasmic reticulum																PANTHERcytoskeletalProtein				Cell junction
CCDS3864.1	Q8NF37	PCAT1_HUMAN	LPCAT1	ENZYMES	Acyl transferase	Transferases	2.3.1.23; 2.3.1.67			negative regulation of phosphatidylcholine biosynthetic process [GO:2001246]; neutrophil degranulation [GO:0043312]; phosphatidic acid biosynthetic process [GO:0006654]; phosphatidylcholine acyl-chain remodeling [GO:0036151]; phosphatidylcholine biosynthetic process [GO:0006656]; phosphatidylglycerol acyl-chain remodeling [GO:0036148]; phospholipid biosynthetic process [GO:0008654]; positive regu…	azurophil granule membrane [GO:0035577]; endoplasmic reticulum [GO:0005783]; endoplasmic reticulum membrane [GO:0005789]; Golgi apparatus [GO:0005794]; Golgi membrane [GO:0000139]; integral component of membrane [GO:0016021]; lipid droplet [GO:0005811]; membrane [GO:0016020]; plasma membrane [GO:0005886]	azurophil granule membrane [GO:0035577]; endoplasmic reticulum [GO:0005783]; endoplasmic reticulum membrane [GO:0005789]; Golgi apparatus [GO:0005794]; Golgi membrane [GO:0000139]; integral component of membrane [GO:0016021]; lipid droplet [GO:0005811]; membrane [GO:0016020]; plasma membrane [GO:0005886]; 1-acylglycerol-3-phosphate O-acyltransferase activity [GO:0003841]; 1-acylglycerophosphochol…	1-acylglycerol-3-phosphate O-acyltransferase activity [GO:0003841]; 1-acylglycerophosphocholine O-acyltransferase activity [GO:0047184]; 1-alkenylglycerophosphocholine O-acyltransferase activity [GO:0047159]; 1-alkylglycerophosphocholine O-acetyltransferase activity [GO:0047192]; 1-alkylglycerophosphocholine O-acyltransferase activity [GO:0047191]; 2-acylglycerol-3-phosphate O-acyltransferase act…	FUNCTION: Possesses both acyltransferase and acetyltransferase activities (PubMed:16864775, PubMed:21498505). Activity is calcium-independent (By similarity). Mediates the conversion of 1-acyl-sn-glycero-3-phosphocholine (LPC) into phosphatidylcholine (PC) (PubMed:21498505). Displays a clear preference for saturated fatty acyl-CoAs, and 1-myristoyl or 1-palmitoyl LPC as acyl donors and acceptors,…	PF01553;PF13833;	Lysophosphatidylcholine acyltransferase 1 (LPC acyltransferase 1) (LPCAT-1) (LysoPC acyltransferase 1) (EC 2.3.1.23) (1-acylglycerophosphocholine O-acyltransferase) (1-alkylglycerophosphocholine O-acetyltransferase) (EC 2.3.1.67) (Acetyl-CoA:lyso-platelet-activating factor acetyltransferase) (Acetyl-CoA:lyso-PAF acetyltransferase) (Lyso-PAF acetyltransferase) (LysoPAFAT) (Acyltransferase-like 2) …	1-acyl-sn-glycerol-3-phosphate acyltransferase family							IN				Non-ER	Endoplasmic reticulum													LipidMetabolicProcess					MetabolismOfLipids
CCDS10753.1	Q7L5N7	PCAT2_HUMAN	LPCAT2	ENZYMES	Acyl transferase	Transferases	2.3.1.23; 2.3.1.51; 2.3.1.67			membrane organization [GO:0061024]; phosphatidylcholine acyl-chain remodeling [GO:0036151]; platelet activating factor biosynthetic process [GO:0006663]	endoplasmic reticulum [GO:0005783]; endoplasmic reticulum membrane [GO:0005789]; Golgi membrane [GO:0000139]; Golgi stack [GO:0005795]; integral component of membrane [GO:0016021]; lipid droplet [GO:0005811]	endoplasmic reticulum [GO:0005783]; endoplasmic reticulum membrane [GO:0005789]; Golgi membrane [GO:0000139]; Golgi stack [GO:0005795]; integral component of membrane [GO:0016021]; lipid droplet [GO:0005811]; 1-acylglycerol-3-phosphate O-acyltransferase activity [GO:0003841]; 1-acylglycerophosphocholine O-acyltransferase activity [GO:0047184]; 1-alkylglycerophosphocholine O-acetyltransferase acti…	1-acylglycerol-3-phosphate O-acyltransferase activity [GO:0003841]; 1-acylglycerophosphocholine O-acyltransferase activity [GO:0047184]; 1-alkylglycerophosphocholine O-acetyltransferase activity [GO:0047192]; 2-acylglycerol-3-phosphate O-acyltransferase activity [GO:0047144]; calcium ion binding [GO:0005509]	FUNCTION: Possesses both acyltransferase and acetyltransferase activities. Activity is calcium-dependent. Involved in platelet-activating factor (PAF) biosynthesis by catalyzing the conversion of the PAF precursor, 1-O-alkyl-sn-glycero-3-phosphocholine (lyso-PAF) into 1-O-alkyl-2-acetyl-sn-glycero-3-phosphocholine (PAF). Also converts lyso-PAF to 1-O-alkyl-2-acyl-sn-glycero-3-phosphocholine (PC),…	PF01553;PF13499;	Lysophosphatidylcholine acyltransferase 2 (LPC acyltransferase 2) (LPCAT-2) (LysoPC acyltransferase 2) (EC 2.3.1.23) (1-acylglycerol-3-phosphate O-acyltransferase 11) (1-AGP acyltransferase 11) (1-AGPAT 11) (EC 2.3.1.51) (1-acylglycerophosphocholine O-acyltransferase) (1-alkylglycerophosphocholine O-acetyltransferase) (EC 2.3.1.67) (Acetyl-CoA:lyso-platelet-activating factor acetyltransferase) (A…	1-acyl-sn-glycerol-3-phosphate acyltransferase family							IN				Non-ER	Cell membrane													LipidMetabolicProcess					MetabolismOfLipids
CCDS32191.1	Q643R3	LPCT4_HUMAN	LPCAT4	ENZYMES	Acyl transferase	Transferases	2.3.1.23; 2.3.1.n6; 2.3.1.121; 2.3.1.67; 2.3.1.n7			phosphatidic acid biosynthetic process [GO:0006654]; phosphatidylcholine acyl-chain remodeling [GO:0036151]; phosphatidylethanolamine acyl-chain remodeling [GO:0036152]; phosphatidylglycerol acyl-chain remodeling [GO:0036148]; phosphatidylserine acyl-chain remodeling [GO:0036150]; phospholipid metabolic process [GO:0006644]	endoplasmic reticulum [GO:0005783]; endoplasmic reticulum membrane [GO:0005789]; integral component of membrane [GO:0016021]; membrane [GO:0016020]	endoplasmic reticulum [GO:0005783]; endoplasmic reticulum membrane [GO:0005789]; integral component of membrane [GO:0016021]; membrane [GO:0016020]; 1-acylglycerol-3-phosphate O-acyltransferase activity [GO:0003841]; 1-acylglycerophosphocholine O-acyltransferase activity [GO:0047184]; 1-alkenylglycerophosphoethanolamine O-acyltransferase activity [GO:0047166]; 1-alkylglycerophosphocholine O-acety…	1-acylglycerol-3-phosphate O-acyltransferase activity [GO:0003841]; 1-acylglycerophosphocholine O-acyltransferase activity [GO:0047184]; 1-alkenylglycerophosphoethanolamine O-acyltransferase activity [GO:0047166]; 1-alkylglycerophosphocholine O-acetyltransferase activity [GO:0047192]; 2-acylglycerol-3-phosphate O-acyltransferase activity [GO:0047144]; lysophospholipid acyltransferase activity [GO…	FUNCTION: Displays acyl-CoA-dependent lysophospholipid acyltransferase activity with a subset of lysophospholipids as substrates; converts lysophosphatidylethanolamine to phosphatidylethanolamine, lysophosphatidylcholine to phosphatidycholine, 1-alkenyl-lysophatidylethanolamine to 1-alkenyl-phosphatidylethanolamine, lysophosphatidylglycerol and alkyl-lysophosphatidylcholine to phosphatidylglycero…	PF01553;	Lysophospholipid acyltransferase LPCAT4 (1-acylglycerol-3-phosphate O-acyltransferase 7) (1-AGP acyltransferase 7) (1-AGPAT 7) (1-acylglycerophosphocholine O-acyltransferase) (EC 2.3.1.23) (1-acylglycerophosphoserine O-acyltransferase) (EC 2.3.1.n6) (1-alkenylglycerophosphoethanolamine O-acyltransferase) (EC 2.3.1.121) (1-alkylglycerophosphocholine O-acetyltransferase) (EC 2.3.1.67) (Acyltransfer…	1-acyl-sn-glycerol-3-phosphate acyltransferase family							IN				Non-ER	Endoplasmic reticulum													LipidMetabolicProcess					MetabolismOfLipids
CCDS59299.1	Q3V5L5	MGT5B_HUMAN	MGAT5B	ENZYMES		Transferases	2.4.1.-; 2.4.1.155			protein N-linked glycosylation [GO:0006487]; protein O-linked glycosylation via serine [GO:0018242]	Golgi apparatus [GO:0005794]; Golgi membrane [GO:0000139]; integral component of membrane [GO:0016021]	Golgi apparatus [GO:0005794]; Golgi membrane [GO:0000139]; integral component of membrane [GO:0016021]; alpha-1,6-mannosylglycoprotein 6-beta-N-acetylglucosaminyltransferase activity [GO:0030144]; manganese ion binding [GO:0030145]; protein N-linked glycosylation [GO:0006487]; protein O-linked glycosylation via serine [GO:0018242]	alpha-1,6-mannosylglycoprotein 6-beta-N-acetylglucosaminyltransferase activity [GO:0030144]; manganese ion binding [GO:0030145]	FUNCTION: Glycosyltransferase that acts on alpha-linked mannose of N-glycans and O-mannosyl glycans. Catalyzes the transfer of N-acetylglucosamine (GlcNAc) to the beta 1-6 linkage of the mannose residue of GlcNAc-beta1,2-Man-alpha on both the alpha1,3- and alpha1,6-linked mannose arms in the core structure of N-glycan. Also acts on the GlcNAc-beta1,2-Man-alpha1-Ser/Thr moiety, forming a 2,6-branc…	PF15024;	Alpha-1,6-mannosylglycoprotein 6-beta-N-acetylglucosaminyltransferase B (EC 2.4.1.-) (EC 2.4.1.155) (Alpha-mannoside beta-1,6-N-acetylglucosaminyltransferase B) (GlcNAc-T Vb) (GNT-Vb) (hGnTVb) (Mannoside acetylglucosaminyltransferase 5B) (N-acetylglucosaminyl-transferase Vb) (N-acetylglucosaminyltransferase IX) (GNT-IX)	Glycosyltransferase 18 family			Intellectual disability				IN				Non-ER	Golgi apparatus						Cerebral cortex
CCDS3749.1	Q99735	MGST2_HUMAN	MGST2	ENZYMES		Transferases	2.5.1.18			glutathione biosynthetic process [GO:0006750]; glutathione derivative biosynthetic process [GO:1901687]; leukotriene biosynthetic process [GO:0019370]; lipid metabolic process [GO:0006629]; membrane lipid catabolic process [GO:0046466]; positive regulation of inflammatory response [GO:0050729]; response to lipopolysaccharide [GO:0032496]; response to organonitrogen compound [GO:0010243]; xenobiot…	endoplasmic reticulum [GO:0005783]; endoplasmic reticulum membrane [GO:0005789]; integral component of membrane [GO:0016021]; intracellular membrane-bounded organelle [GO:0043231]; membrane [GO:0016020]; nuclear envelope [GO:0005635]; organelle membrane [GO:0031090]; plasma membrane [GO:0005886]	endoplasmic reticulum [GO:0005783]; endoplasmic reticulum membrane [GO:0005789]; integral component of membrane [GO:0016021]; intracellular membrane-bounded organelle [GO:0043231]; membrane [GO:0016020]; nuclear envelope [GO:0005635]; organelle membrane [GO:0031090]; plasma membrane [GO:0005886]; enzyme activator activity [GO:0008047]; glutathione peroxidase activity [GO:0004602]; glutathione tra…	enzyme activator activity [GO:0008047]; glutathione peroxidase activity [GO:0004602]; glutathione transferase activity [GO:0004364]; leukotriene-C4 synthase activity [GO:0004464]	FUNCTION: Can catalyze the production of LTC4 from LTA4 and reduced glutathione. Can catalyze the conjugation of 1-chloro-2,4-dinitrobenzene with reduced glutathione.	PF01124;	Microsomal glutathione S-transferase 2 (Microsomal GST-2) (EC 2.5.1.18) (Microsomal GST-II)	MAPEG family				Cancer and Cardiovascular disease	DB01008;DB00143;	APP	OUT	Yes	Homo/heteromeric activities	SUBUNIT: Homotrimer.	ER-Protein	Endoplasmic reticulum											CatabolicProcess		LipidMetabolicProcess
CCDS5714.1	Q86VF5	MOGT3_HUMAN	MOGAT3	ENZYMES	Acyl transferase	Transferases	2.3.1.20; 2.3.1.22			glycerol metabolic process [GO:0006071]; triglyceride biosynthetic process [GO:0019432]	endoplasmic reticulum membrane [GO:0005789]; integral component of membrane [GO:0016021]; perinuclear endoplasmic reticulum membrane [GO:1990578]	endoplasmic reticulum membrane [GO:0005789]; integral component of membrane [GO:0016021]; perinuclear endoplasmic reticulum membrane [GO:1990578]; 2-acylglycerol O-acyltransferase activity [GO:0003846]; diacylglycerol O-acyltransferase activity [GO:0004144]; glycerol metabolic process [GO:0006071]; triglyceride biosynthetic process [GO:0019432]	2-acylglycerol O-acyltransferase activity [GO:0003846]; diacylglycerol O-acyltransferase activity [GO:0004144]	FUNCTION: Catalyzes the formation of diacylglycerol from 2-monoacylglycerol and fatty acyl-CoA. Also able to catalyze the terminal step in triacylglycerol synthesis by using diacylglycerol and fatty acyl-CoA as substrates. Has a preference toward palmitoyl-CoA and oleoyl-CoA. May be involved in absorption of dietary fat in the small intestine by catalyzing the resynthesis of triacylglycerol in en…	PF03982;	2-acylglycerol O-acyltransferase 3 (EC 2.3.1.20) (EC 2.3.1.22) (Acyl-CoA:monoacylglycerol acyltransferase 3) (MGAT3) (Diacylglycerol O-acyltransferase candidate 7) (hDC7) (Diacylglycerol acyltransferase 2-like protein 7) (Monoacylglycerol O-acyltransferase 3)	Diacylglycerol acyltransferase family							IN				Non-ER	Endoplasmic reticulum													LipidMetabolicProcess					MetabolismOfLipids
CCDS8190.1	Q96EZ4	MYEOV_HUMAN	MYEOV	Uncharacterized	No Conserved Pfam											Myeloma-overexpressed gene protein (Oncogene in multiple myeloma)								IN				ER-Protein	Cell membrane							Breast
CCDS4273.1	Q9BT67	NFIP1_HUMAN	NDFIP1	OTHER FUNCTIONAL ACTIVITY	Metal ion transport					cellular iron ion homeostasis [GO:0006879]; metal ion transport [GO:0030001]; negative regulation of gene expression [GO:0010629]; negative regulation of inflammatory response [GO:0050728]; negative regulation of interleukin-4 production [GO:0032713]; negative regulation of isotype switching to IgE isotypes [GO:0048294]; negative regulation of protein transport [GO:0051224]; negative regulation o…	cell cortex [GO:0005938]; cell junction [GO:0030054]; dendrite [GO:0030425]; endosome membrane [GO:0010008]; extracellular region [GO:0005576]; Golgi apparatus [GO:0005794]; Golgi membrane [GO:0000139]; integral component of membrane [GO:0016021]; perinuclear region of cytoplasm [GO:0048471]; synapse [GO:0045202]	cell cortex [GO:0005938]; cell junction [GO:0030054]; dendrite [GO:0030425]; endosome membrane [GO:0010008]; extracellular region [GO:0005576]; Golgi apparatus [GO:0005794]; Golgi membrane [GO:0000139]; integral component of membrane [GO:0016021]; perinuclear region of cytoplasm [GO:0048471]; synapse [GO:0045202]; WW domain binding [GO:0050699]; cellular iron ion homeostasis [GO:0006879]; metal i…	WW domain binding [GO:0050699]	FUNCTION: Activates HECT domain-containing E3 ubiquitin-protein ligases, including NEDD4 and ITCH, and consequently modulates the stability of their targets. As a result, controls many cellular processes. Prevents chronic T-helper cell-mediated inflammation by activating ITCH and thus controlling JUNB degradation (By similarity). Promotes pancreatic beta cell death through degradation of JUNB and…	PF10176;	NEDD4 family-interacting protein 1 (Breast cancer-associated protein SGA-1M) (NEDD4 WW domain-binding protein 5) (Putative MAPK-activating protein PM13) (Putative NF-kappa-B-activating protein 164) (Putative NFKB and MAPK-activating protein)								OUT	Yes	Homo/heteromeric activities	SUBUNIT: Forms heterodimers with NDFIP2 (PubMed:20534535). Interacts with several E3 ubiquitin-protein ligases, including ITCH, NEDD4, NEDD4L and WWP2 (PubMed:18776082, PubMed:19706893, PubMed:26363003). The interaction with NEDD4, NEDD4L and ITCH leads to relocalization of these proteins to exosomes and eventually to exosomal secretion (By similarity). Interacts with U2SURP (By similarity). Inte…	Non-ER	Endoplasmic reticulum											CatabolicProcess									Cell Junction
CCDS31998.1	Q9NV92	NFIP2_HUMAN	NDFIP2	OTHER FUNCTIONAL ACTIVITY	Metal ion transport					metal ion transport [GO:0030001]; negative regulation of gene expression [GO:0010629]; negative regulation of protein transport [GO:0051224]; negative regulation of transporter activity [GO:0032410]; positive regulation of I-kappaB kinase/NF-kappaB signaling [GO:0043123]; positive regulation of protein ubiquitination [GO:0031398]; vacuolar transport [GO:0007034]	cytoplasm [GO:0005737]; endoplasmic reticulum [GO:0005783]; Golgi apparatus [GO:0005794]; Golgi membrane [GO:0000139]; integral component of membrane [GO:0016021]; intracellular membrane-bounded organelle [GO:0043231]; mitochondrion [GO:0005739]; multivesicular body membrane [GO:0032585]; perinuclear region of cytoplasm [GO:0048471]	cytoplasm [GO:0005737]; endoplasmic reticulum [GO:0005783]; Golgi apparatus [GO:0005794]; Golgi membrane [GO:0000139]; integral component of membrane [GO:0016021]; intracellular membrane-bounded organelle [GO:0043231]; mitochondrion [GO:0005739]; multivesicular body membrane [GO:0032585]; perinuclear region of cytoplasm [GO:0048471]; WW domain binding [GO:0050699]; metal ion transport [GO:0030001…	WW domain binding [GO:0050699]	FUNCTION: Activates HECT domain-containing E3 ubiquitin-protein ligases, including ITCH, NEDD4, NEDD4L, SMURF2, WWP1 and WWP2, and consequently modulates the stability of their targets. As a result, may control many cellular processes. Recruits ITCH, NEDD4 and SMURF2 to endosomal membranes. Negatively regulates KCNH2 potassium channel activity by decreasing its cell-surface expression and interfe…		NEDD4 family-interacting protein 2 (NEDD4 WW domain-binding protein 5A) (Putative MAPK-activating protein PM04/PM05/PM06/PM07) (Putative NF-kappa-B-activating protein 413)								IN		Homo/heteromeric activities	SUBUNIT: Forms heterodimers with NDFIP1. Interacts with HECT domain-containing E3 ubiquitin-protein ligases, including NEDD4 (PubMed:12796489). Interacts with NEDD4L (PubMed:26363003). Interacts with PTEN. When phosphorylated at Tyr-167, interacts with SRC and LYN SH2 domain. May thus act as a scaffold that recruits SRC to NDFIP1, enhancing NDFIP1 phosphorylation. Interacts with SLC11A2/DMT1 (Pub…	Non-ER	Endoplasmic reticulum											CatabolicProcess
CCDS12830.1	Q16617	NKG7_HUMAN	NKG7	Uncharacterized	Conserved Pfam						integral component of plasma membrane [GO:0005887]; plasma membrane [GO:0005886]	integral component of plasma membrane [GO:0005887]; plasma membrane [GO:0005886]			PF00822;	Protein NKG7 (G-CSF-induced gene 1 protein) (GIG-1 protein) (Granule membrane protein of 17 kDa) (GMP-17) (Natural killer cell protein 7) (p15-TIA-1)	PMP-22/EMP/MP20 family							OUT	Yes			ER-Protein	Cell membrane																PANTHERcytoskeletalProtein
CCDS1632.1	Q96P20	NLRP3_HUMAN	NLRP3	RECEPTOR	Sensor component of the NLRP3 inflammasome					activation of cysteine-type endopeptidase activity involved in apoptotic process [GO:0006919]; apoptotic process [GO:0006915]; cellular response to lipopolysaccharide [GO:0071222]; cellular response to peptidoglycan [GO:0071224]; cytokine secretion involved in immune response [GO:0002374]; defense response [GO:0006952]; defense response to Gram-positive bacterium [GO:0050830]; defense response to…	cytoplasm [GO:0005737]; cytosol [GO:0005829]; endoplasmic reticulum [GO:0005783]; extracellular region [GO:0005576]; NLRP3 inflammasome complex [GO:0072559]; nucleus [GO:0005634]	cytoplasm [GO:0005737]; cytosol [GO:0005829]; endoplasmic reticulum [GO:0005783]; extracellular region [GO:0005576]; NLRP3 inflammasome complex [GO:0072559]; nucleus [GO:0005634]; ATP binding [GO:0005524]; identical protein binding [GO:0042802]; peptidoglycan binding [GO:0042834]; sequence-specific DNA binding [GO:0043565]; transcription factor binding [GO:0008134]; activation of cysteine-type en…	ATP binding [GO:0005524]; identical protein binding [GO:0042802]; peptidoglycan binding [GO:0042834]; sequence-specific DNA binding [GO:0043565]; transcription factor binding [GO:0008134]	FUNCTION: As the sensor component of the NLRP3 inflammasome, plays a crucial role in innate immunity and inflammation. In response to pathogens and other damage-associated signals, initiates the formation of the inflammasome polymeric complex, made of NLRP3, PYCARD and CASP1 (and possibly CASP4 and CASP5). Recruitment of proCASP1 to the inflammasome promotes its activation and CASP1-catalyzed IL1…	PF14484;PF13516;PF05729;PF02758;	NACHT, LRR and PYD domains-containing protein 3 (Angiotensin/vasopressin receptor AII/AVP-like) (Caterpiller protein 1.1) (CLR1.1) (Cold-induced autoinflammatory syndrome 1 protein) (Cryopyrin) (PYRIN-containing APAF1-like protein 1)	NLRP family		Familial cold autoinflammatory syndrome	Periodic fever disease	Infectious diseases:Viral: Pertussis			OUT			SUBUNIT: Sensor component of NLRP3 inflammasomes. Inflammasomes are supramolecular complexes that assemble in the cytosol in response to pathogens and other damage-associated signals and play critical roles in innate immunity and inflammation. The core of NLRP3 inflammasomes consists of a signal sensor component (NLRP3), an adapter (ASC/PYCARD), which recruits an effector proinflammatory caspase …	ER-Protein	Cytoplasm												Cell Communication
CCDS11140.1	Q2M2E3	ODFP4_HUMAN	ODF4	OTHER FUNCTIONAL ACTIVITY	Spermatogenesis					cell differentiation [GO:0030154]; multicellular organism development [GO:0007275]; spermatogenesis [GO:0007283]	integral component of membrane [GO:0016021]; plasma membrane [GO:0005886]	integral component of membrane [GO:0016021]; plasma membrane [GO:0005886]; cell differentiation [GO:0030154]; multicellular organism development [GO:0007275]; spermatogenesis [GO:0007283]		FUNCTION: Component of the outer dense fibers (ODF) of spermatozoa which could be involved in sperm tail structure, sperm movement and general organization of cellular cytoskeleton. {ECO:0000250}.		Outer dense fiber protein 4 (Outer dense fiber of sperm tails protein 4) (Testis-specific protein oppo 1) (hOPPO1)								IN				Non-ER	Endoplasmic reticulum								Testis
CCDS608.1	Q96E52	OMA1_HUMAN	OMA1	ENZYMES		Hydrolases	3.4.24.-			cristae formation [GO:0042407]; diet induced thermogenesis [GO:0002024]; energy homeostasis [GO:0097009]; glucose metabolic process [GO:0006006]; lipid metabolic process [GO:0006629]; mitochondrial protein processing [GO:0034982]; negative regulation of mitochondrial fusion [GO:0010637]; positive regulation of cold-induced thermogenesis [GO:0120162]; protein quality control for misfolded or incom…	integral component of membrane [GO:0016021]; mitochondrial inner membrane [GO:0005743]; mitochondrial membrane [GO:0031966]	integral component of membrane [GO:0016021]; mitochondrial inner membrane [GO:0005743]; mitochondrial membrane [GO:0031966]; metal ion binding [GO:0046872]; metalloendopeptidase activity [GO:0004222]; cristae formation [GO:0042407]; diet induced thermogenesis [GO:0002024]; energy homeostasis [GO:0097009]; glucose metabolic process [GO:0006006]; lipid metabolic process [GO:0006629]; mitochondrial …	metal ion binding [GO:0046872]; metalloendopeptidase activity [GO:0004222]	FUNCTION: Metalloprotease that is part of the quality control system in the inner membrane of mitochondria. Following stress conditions that induce loss of mitochondrial membrane potential, mediates cleavage of OPA1 at S1 position, leading to OPA1 inactivation and negative regulation of mitochondrial fusion. May also cleave UQCC3 under these conditions. Its role in mitochondrial quality control i…	PF01435;	Metalloendopeptidase OMA1, mitochondrial (EC 3.4.24.-) (Metalloprotease-related protein 1) (MPRP-1) (Overlapping with the m-AAA protease 1 homolog)	Peptidase M48 family							IN				Non-ER	Mitochondrion											CatabolicProcess		LipidMetabolicProcess
CCDS3681.1	Q9NRP0	OSTC_HUMAN	OSTC	OTHER FUNCTIONAL ACTIVITY	OST complex					protein N-linked glycosylation via asparagine [GO:0018279]	integral component of membrane [GO:0016021]; oligosaccharyltransferase complex [GO:0008250]	integral component of membrane [GO:0016021]; oligosaccharyltransferase complex [GO:0008250]; protein N-linked glycosylation via asparagine [GO:0018279]		FUNCTION: Subunit of the oligosaccharyl transferase (OST) complex that catalyzes the initial transfer of a defined glycan (Glc(3)Man(9)GlcNAc(2) in eukaryotes) from the lipid carrier dolichol-pyrophosphate to an asparagine residue within an Asn-X-Ser/Thr consensus motif in nascent polypeptide chains, the first step in protein N-glycosylation. N-glycosylation occurs cotranslationally and the compl…	PF04756;	Oligosaccharyltransferase complex subunit OSTC (Hydrophobic protein HSF-28)	OSTC family							IN			SUBUNIT: Component of the oligosaccharyltransferase (OST) complex. OST exists in two different complex forms which contain common core subunits RPN1, RPN2, OST48, OST4, DAD1 and TMEM258, either STT3A or STT3B as catalytic subunits, and form-specific accessory subunits (PubMed:21768116). STT3A complex assembly occurs through the formation of 3 subcomplexes. Subcomplex 1 contains RPN1 and TMEM258, …	Non-ER	Endoplasmic reticulum
CCDS9213.1	Q99572	P2RX7_HUMAN	P2RX7	RECEPTOR					1.A.7.1.3;	activation of MAPK activity [GO:0000187]; apoptotic signaling pathway [GO:0097190]; bleb assembly [GO:0032060]; blood coagulation [GO:0007596]; calcium ion transmembrane transport [GO:0070588]; calcium-mediated signaling using extracellular calcium source [GO:0035585]; cation transport [GO:0006812]; cell morphogenesis [GO:0000902]; cell surface receptor signaling pathway [GO:0007166]; cell surfac…	bleb [GO:0032059]; cell-cell junction [GO:0005911]; cytoplasm [GO:0005737]; external side of plasma membrane [GO:0009897]; integral component of membrane [GO:0016021]; integral component of nuclear inner membrane [GO:0005639]; integral component of plasma membrane [GO:0005887]; membrane [GO:0016020]; neuromuscular junction [GO:0031594]; neuronal cell body [GO:0043025]; plasma membrane [GO:0005886…	bleb [GO:0032059]; cell-cell junction [GO:0005911]; cytoplasm [GO:0005737]; external side of plasma membrane [GO:0009897]; integral component of membrane [GO:0016021]; integral component of nuclear inner membrane [GO:0005639]; integral component of plasma membrane [GO:0005887]; membrane [GO:0016020]; neuromuscular junction [GO:0031594]; neuronal cell body [GO:0043025]; plasma membrane [GO:0005886…	ATP binding [GO:0005524]; ATP-gated ion channel activity [GO:0035381]; extracellularly ATP-gated cation channel activity [GO:0004931]; lipopolysaccharide binding [GO:0001530]; protein homodimerization activity [GO:0042803]; purinergic nucleotide receptor activity [GO:0001614]; signaling receptor binding [GO:0005102]	FUNCTION: Receptor for ATP that acts as a ligand-gated ion channel. Responsible for ATP-dependent lysis of macrophages through the formation of membrane pores permeable to large molecules. Could function in both fast synaptic transmission and the ATP-mediated lysis of antigen-presenting cells. In the absence of its natural ligand, ATP, functions as a scavenger receptor in the recognition and engu…		P2X purinoceptor 7 (P2X7) (ATP receptor) (P2Z receptor) (Purinergic receptor)	P2X receptor family						INVESTIGATIONAL	IN		Homo/heteromeric activities	SUBUNIT: Functional P2XRs are organized as homomeric and heteromeric trimers. Interacts with LAMA3, ITGB2, ACTB, ACTN4, SVIL, MPP3, HSPA1, HSPCB, HSPA8, PIK230 and PTPRB. Interacts (via C-terminus) with EMP2 (PubMed:12107182). {ECO:0000269|PubMed:11707406, ECO:0000269|PubMed:12107182}.	Non-ER	Cell membrane									RegulationOfMembranePotential	VesicleBuddingFromMembrane	CatabolicProcess	Cell Communication	LipidMetabolicProcess							Cell Junction
CCDS5188.1;	Q96FX8	PERP_HUMAN	PERP	OTHER FUNCTIONAL ACTIVITY	Cell adhesion					activation of cysteine-type endopeptidase activity [GO:0097202]; amelogenesis [GO:0097186]; cornification [GO:0070268]; desmosome organization [GO:0002934]; heterotypic cell-cell adhesion [GO:0034113]; intrinsic apoptotic signaling pathway by p53 class mediator [GO:0072332]; Notch signaling pathway [GO:0007219]; positive regulation of proteolysis [GO:0045862]; regulation of apoptotic process [GO:…	cell junction [GO:0030054]; desmosome [GO:0030057]; Golgi apparatus [GO:0005794]; integral component of plasma membrane [GO:0005887]; mitochondrion [GO:0005739]; plasma membrane [GO:0005886]	cell junction [GO:0030054]; desmosome [GO:0030057]; Golgi apparatus [GO:0005794]; integral component of plasma membrane [GO:0005887]; mitochondrion [GO:0005739]; plasma membrane [GO:0005886]; activation of cysteine-type endopeptidase activity [GO:0097202]; amelogenesis [GO:0097186]; cornification [GO:0070268]; desmosome organization [GO:0002934]; heterotypic cell-cell adhesion [GO:0034113]; intri…		FUNCTION: Component of intercellular desmosome junctions. Plays a role in stratified epithelial integrity and cell-cell adhesion by promoting desmosome assembly. Plays a role as an effector in the TP53-dependent apoptotic pathway (By similarity). {ECO:0000250}.	PF00822;	p53 apoptosis effector related to PMP-22 (Keratinocyte-associated protein 1) (KCP-1) (P53-induced protein PIGPC1) (Transmembrane protein THW)	TMEM47 family	SP						OUT	Yes			ER-Protein	Cell membrane												Cell Communication								Cell junction
CCDS2992.1	Q9HBU9	POPD2_HUMAN	POPDC2	OTHER FUNCTIONAL ACTIVITY	Role in cardiac functions					heart development [GO:0007507]; regulation of heart rate [GO:0002027]; regulation of membrane potential [GO:0042391]; skeletal muscle tissue development [GO:0007519]; striated muscle cell differentiation [GO:0051146]	integral component of membrane [GO:0016021]; membrane [GO:0016020]; sarcolemma [GO:0042383]	integral component of membrane [GO:0016021]; membrane [GO:0016020]; sarcolemma [GO:0042383]; cAMP binding [GO:0030552]; heart development [GO:0007507]; regulation of heart rate [GO:0002027]; regulation of membrane potential [GO:0042391]; skeletal muscle tissue development [GO:0007519]; striated muscle cell differentiation [GO:0051146]	cAMP binding [GO:0030552]	FUNCTION: Important for the maintenance of cardiac function. Plays a regulatory function in heart rate dynamics mediated, at least in part, through cAMP-binding and, probably, by increasing cell surface expression of the potassium channel KCNK2 and enhancing current density. {ECO:0000250|UniProtKB:Q6JWV8, ECO:0000250|UniProtKB:Q9ES82}.	PF04831;	Popeye domain-containing protein 2 (Popeye protein 2)	Popeye family							OUT				Non-ER	Cell membrane		RibonucleotideBinding			SmallMCBinding				RegulationOfMembranePotential
CCDS5052.1	Q9HBV1	POPD3_HUMAN	POPDC3	OTHER FUNCTIONAL ACTIVITY	Role in cardiac functions					heart development [GO:0007507]; regulation of membrane potential [GO:0042391]; skeletal muscle tissue development [GO:0007519]; striated muscle cell differentiation [GO:0051146]	integral component of membrane [GO:0016021]; membrane [GO:0016020]; sarcolemma [GO:0042383]	integral component of membrane [GO:0016021]; membrane [GO:0016020]; sarcolemma [GO:0042383]; cAMP binding [GO:0030552]; heart development [GO:0007507]; regulation of membrane potential [GO:0042391]; skeletal muscle tissue development [GO:0007519]; striated muscle cell differentiation [GO:0051146]	cAMP binding [GO:0030552]	FUNCTION: May play a role in the maintenance of heart function mediated, at least in part, through cAMP-binding. {ECO:0000250|UniProtKB:Q9ES81, ECO:0000269|PubMed:10882522}.	PF04831;	Popeye domain-containing protein 3 (Popeye protein 3)	Popeye family							IN				Non-ER	Endoplasmic reticulum		RibonucleotideBinding			SmallMCBinding	Cerebral cortex		Testis	RegulationOfMembranePotential
CCDS5690.1	Q6DKI7	PVRIG_HUMAN	PVRIG	RECEPTOR	Nectin2					negative regulation of T cell receptor signaling pathway [GO:0050860]	integral component of membrane [GO:0016021]; plasma membrane [GO:0005886]	integral component of membrane [GO:0016021]; plasma membrane [GO:0005886]; phosphatase binding [GO:0019902]; signaling receptor activity [GO:0038023]; negative regulation of T cell receptor signaling pathway [GO:0050860]	phosphatase binding [GO:0019902]; signaling receptor activity [GO:0038023]	FUNCTION: Cell surface receptor for NECTIN2. May act as a coinhibitory receptor that suppresses T-cell receptor-mediated signals. Following interaction with NECTIN2, inhibits T-cell proliferation. Competes with CD226 for NECTIN2-binding. {ECO:0000269|PubMed:26755705}.		Transmembrane protein PVRIG (CD112 receptor) (CD112R) (Poliovirus receptor-related immunoglobulin domain-containing protein)								OUT			SUBUNIT: Interacts with NECTIN2, hence competing with CD226. {ECO:0000269|PubMed:26755705}.	Non-ER	Cell membrane
CCDS56190.1	Q9BUV8	RAB5I_HUMAN	RAB5IF	OTHER FUNCTIONAL ACTIVITY	Rab-5 interacting protein										PF07019;	Uncharacterized protein RAB5IF (Rab5-interacting protein) (RIP5)								IN				Non-ER	Endoplasmic reticulum
CCDS33237.1	O00237	RN103_HUMAN	RNF103	ENZYMES	ER-associated degradation of misfolded proteins	Transferases	2.3.2.27			central nervous system development [GO:0007417]; endoplasmic reticulum mannose trimming [GO:1904380]; protein ubiquitination [GO:0016567]; ubiquitin-dependent ERAD pathway [GO:0030433]	endoplasmic reticulum [GO:0005783]; endoplasmic reticulum membrane [GO:0005789]; endoplasmic reticulum quality control compartment [GO:0044322]; integral component of membrane [GO:0016021]	endoplasmic reticulum [GO:0005783]; endoplasmic reticulum membrane [GO:0005789]; endoplasmic reticulum quality control compartment [GO:0044322]; integral component of membrane [GO:0016021]; metal ion binding [GO:0046872]; ubiquitin protein ligase activity [GO:0061630]; ubiquitin-protein transferase activity [GO:0004842]; central nervous system development [GO:0007417]; endoplasmic reticulum manno…	metal ion binding [GO:0046872]; ubiquitin protein ligase activity [GO:0061630]; ubiquitin-protein transferase activity [GO:0004842]	FUNCTION: Acts as an E2-dependent E3 ubiquitin-protein ligase, probably involved in the ER-associated protein degradation pathway. {ECO:0000269|PubMed:10500182, ECO:0000269|PubMed:18675248}.	PF13639;	E3 ubiquitin-protein ligase RNF103 (EC 2.3.2.27) (KF-1) (hKF-1) (RING finger protein 103) (RING-type E3 ubiquitin transferase RNF103) (Zinc finger protein 103 homolog) (Zfp-103)								OUT			SUBUNIT: Interacts with DERL1 and VCP. {ECO:0000269|PubMed:18675248}.	ER-Protein	Endoplasmic reticulum											CatabolicProcess
CCDS6138.1	Q96K19	RN170_HUMAN	RNF170	ENZYMES	Acyl transferase	Transferases	2.3.2.27				endoplasmic reticulum membrane [GO:0005789]; integral component of membrane [GO:0016021]	endoplasmic reticulum membrane [GO:0005789]; integral component of membrane [GO:0016021]; metal ion binding [GO:0046872]; ubiquitin protein ligase activity [GO:0061630]	metal ion binding [GO:0046872]; ubiquitin protein ligase activity [GO:0061630]	FUNCTION: E3 ubiquitin-protein ligase that plays an essential role in stimulus-induced inositol 1,4,5-trisphosphate receptor type 1 (ITPR1) ubiquitination and degradation via the endoplasmic reticulum-associated degradation (ERAD) pathway. Also involved in ITPR1 turnover in resting cells. {ECO:0000269|PubMed:21610068}.	PF06803;PF00097;	E3 ubiquitin-protein ligase RNF170 (EC 2.3.2.27) (Putative LAG1-interacting protein) (RING finger protein 170) (RING-type E3 ubiquitin transferase RNF170)				Congenital Nervous System disease: Ataxias				OUT			SUBUNIT: Constitutively associated with the ERLIN1/ERLIN 2 complex. Interacts with activated ITPR1. {ECO:0000269|PubMed:21610068}.	Non-ER	Endoplasmic reticulum
CCDS4745.1	Q99942	RNF5_HUMAN	RNF5	ENZYMES	Acyl transferase	Transferases	2.3.2.27			cellular protein catabolic process [GO:0044257]; endoplasmic reticulum mannose trimming [GO:1904380]; ERAD pathway [GO:0036503]; ER-associated misfolded protein catabolic process [GO:0071712]; negative regulation of autophagy [GO:0010507]; protein destabilization [GO:0031648]; protein K48-linked ubiquitination [GO:0070936]; protein K63-linked ubiquitination [GO:0070534]; regulation of autophagoso…	Derlin-1 retrotranslocation complex [GO:0036513]; endoplasmic reticulum [GO:0005783]; endoplasmic reticulum membrane [GO:0005789]; endoplasmic reticulum quality control compartment [GO:0044322]; integral component of membrane [GO:0016021]; mitochondrial membrane [GO:0031966]	Derlin-1 retrotranslocation complex [GO:0036513]; endoplasmic reticulum [GO:0005783]; endoplasmic reticulum membrane [GO:0005789]; endoplasmic reticulum quality control compartment [GO:0044322]; integral component of membrane [GO:0016021]; mitochondrial membrane [GO:0031966]; identical protein binding [GO:0042802]; ubiquitin protein ligase activity [GO:0061630]; ubiquitin-like protein conjugating…	identical protein binding [GO:0042802]; ubiquitin-like protein conjugating enzyme binding [GO:0044390]; ubiquitin protein ligase activity [GO:0061630]; ubiquitin-protein transferase activity [GO:0004842]; zinc ion binding [GO:0008270]	FUNCTION: Has E2-dependent E3 ubiquitin-protein ligase activity. May function together with E2 ubiquitin-conjugating enzymes UBE2D1/UBCH5A and UBE2D2/UBC4. Mediates ubiquitination of PXN/paxillin and Salmonella type III secreted protein sopA. May be involved in regulation of cell motility and localization of PXN/paxillin. Mediates the 'Lys-63'-linked polyubiquitination of JKAMP thereby regulating…		E3 ubiquitin-protein ligase RNF5 (EC 2.3.2.27) (Protein G16) (RING finger protein 5) (RING-type E3 ubiquitin transferase RNF5) (Ram1 homolog) (HsRma1)								IN			SUBUNIT: Interacts with PXN. Interacts with Salmonella typhimurium sopA. Interacts with JKAMP. Interacts with TMEM173; the interaction of endogenous proteins is dependent on viral infection. {ECO:0000269|PubMed:12861019, ECO:0000269|PubMed:19269966, ECO:0000269|PubMed:19285439}.	Non-ER	Cell membrane											CatabolicProcess
CCDS13291.1	P04844	RPN2_HUMAN	RPN2	OTHER FUNCTIONAL ACTIVITY	OST complex					aging [GO:0007568]; cellular protein modification process [GO:0006464]; protein N-linked glycosylation [GO:0006487]; protein N-linked glycosylation via asparagine [GO:0018279]; response to drug [GO:0042493]	autophagosome membrane [GO:0000421]; endoplasmic reticulum membrane [GO:0005789]; integral component of membrane [GO:0016021]; membrane [GO:0016020]; oligosaccharyltransferase complex [GO:0008250]; rough endoplasmic reticulum [GO:0005791]	autophagosome membrane [GO:0000421]; endoplasmic reticulum membrane [GO:0005789]; integral component of membrane [GO:0016021]; membrane [GO:0016020]; oligosaccharyltransferase complex [GO:0008250]; rough endoplasmic reticulum [GO:0005791]; ribosome binding [GO:0043022]; aging [GO:0007568]; cellular protein modification process [GO:0006464]; protein N-linked glycosylation [GO:0006487]; protein N-l…	ribosome binding [GO:0043022]	FUNCTION: Subunit of the oligosaccharyl transferase (OST) complex that catalyzes the initial transfer of a defined glycan (Glc(3)Man(9)GlcNAc(2) in eukaryotes) from the lipid carrier dolichol-pyrophosphate to an asparagine residue within an Asn-X-Ser/Thr consensus motif in nascent polypeptide chains, the first step in protein N-glycosylation. N-glycosylation occurs cotranslationally and the compl…	PF05817;	Dolichyl-diphosphooligosaccharide--protein glycosyltransferase subunit 2 (Dolichyl-diphosphooligosaccharide--protein glycosyltransferase 63 kDa subunit) (RIBIIR) (Ribophorin II) (RPN-II) (Ribophorin-2)	SWP1 family	SP						OUT	Yes		SUBUNIT: Component of the oligosaccharyltransferase (OST) complex. OST exists in two different complex forms which contain common core subunits RPN1, RPN2, OST48, OST4, DAD1 and TMEM258, either STT3A or STT3B as catalytic subunits, and form-specific accessory subunits (PubMed:23606741, PubMed:25135935). STT3A complex assembly occurs through the formation of 3 subcomplexes. Subcomplex 1 contains R…	Non-ER	Endoplasmic reticulum
CCDS33745.1	Q9NTJ5	SAC1_HUMAN	SACM1L	ENZYMES		Hydrolases	3.1.3.-			phosphatidylinositol biosynthetic process [GO:0006661]; phosphatidylinositol dephosphorylation [GO:0046856]	AMPA glutamate receptor complex [GO:0032281]; endoplasmic reticulum [GO:0005783]; endoplasmic reticulum membrane [GO:0005789]; Golgi apparatus [GO:0005794]; Golgi membrane [GO:0000139]; integral component of endoplasmic reticulum membrane [GO:0030176]	AMPA glutamate receptor complex [GO:0032281]; endoplasmic reticulum [GO:0005783]; endoplasmic reticulum membrane [GO:0005789]; Golgi apparatus [GO:0005794]; Golgi membrane [GO:0000139]; integral component of endoplasmic reticulum membrane [GO:0030176]; phosphatase activity [GO:0016791]; phosphatidylinositol bisphosphate phosphatase activity [GO:0034593]; phosphatidylinositol phosphate 4-phosphata…	phosphatase activity [GO:0016791]; phosphatidylinositol-3-phosphatase activity [GO:0004438]; phosphatidylinositol-4-phosphate phosphatase activity [GO:0043812]; phosphatidylinositol bisphosphate phosphatase activity [GO:0034593]; phosphatidylinositol phosphate 4-phosphatase activity [GO:0034596]	FUNCTION: Phosphoinositide phosphatase that hydrolyzes phosphatidylinositol 3-phosphate (PtdIns(3)P) and phosphatidylinositol 4-phosphate (PtdIns(4)P) (PubMed:24209621). Has low activity towards PtdIns(3,5)P2 (By similarity). {ECO:0000250|UniProtKB:Q9ES21, ECO:0000269|PubMed:24209621}.	PF02383;	Phosphatidylinositide phosphatase SAC1 (EC 3.1.3.-) (Suppressor of actin mutations 1-like protein)								OUT				Non-ER	Endoplasmic reticulum													LipidMetabolicProcess					MetabolismOfLipids	PlasmaMembraneReceptorComplex
CCDS1230.1	Q99643	C560_HUMAN	SDHC	OTHER FUNCTIONAL ACTIVITY	Mitochondrial electron transport					aerobic respiration [GO:0009060]; mitochondrial electron transport, succinate to ubiquinone [GO:0006121]; oxidation-reduction process [GO:0055114]; tricarboxylic acid cycle [GO:0006099]	integral component of membrane [GO:0016021]; mitochondrial inner membrane [GO:0005743]; mitochondrial respiratory chain complex II, succinate dehydrogenase complex (ubiquinone) [GO:0005749]; mitochondrion [GO:0005739]; respiratory chain complex II [GO:0045273]	integral component of membrane [GO:0016021]; mitochondrial inner membrane [GO:0005743]; mitochondrial respiratory chain complex II, succinate dehydrogenase complex (ubiquinone) [GO:0005749]; mitochondrion [GO:0005739]; respiratory chain complex II [GO:0045273]; electron transfer activity [GO:0009055]; heme binding [GO:0020037]; metal ion binding [GO:0046872]; succinate dehydrogenase (ubiquinone) …	electron transfer activity [GO:0009055]; heme binding [GO:0020037]; metal ion binding [GO:0046872]; succinate dehydrogenase (ubiquinone) activity [GO:0008177]	FUNCTION: Membrane-anchoring subunit of succinate dehydrogenase (SDH) that is involved in complex II of the mitochondrial electron transport chain and is responsible for transferring electrons from succinate to ubiquinone (coenzyme Q).	PF01127;	Succinate dehydrogenase cytochrome b560 subunit, mitochondrial (Integral membrane protein CII-3) (QPs-1) (QPs1) (Succinate dehydrogenase complex subunit C) (Succinate-ubiquinone oxidoreductase cytochrome B large subunit) (CYBL)	Cytochrome b560 family		Gastrointestinal stromal tumor	Neoplastic process	Alzheimer's Disease and Parkinsons and Huntington's disease	DB00139;DB08689;	APP but not Pharma Action	IN			SUBUNIT: Component of complex II composed of four subunits: the flavoprotein (FP) SDHA, iron-sulfur protein (IP) SDHB, and a cytochrome b560 composed of SDHC and SDHD.	Non-ER	Mitochondrion				HemeBinding
CCDS31678.1	O14521	DHSD_HUMAN	SDHD	OTHER FUNCTIONAL ACTIVITY	Mitochondrial electron transport					mitochondrial electron transport, succinate to ubiquinone [GO:0006121]; tricarboxylic acid cycle [GO:0006099]	integral component of membrane [GO:0016021]; mitochondrial envelope [GO:0005740]; mitochondrial inner membrane [GO:0005743]; mitochondrial respiratory chain complex II, succinate dehydrogenase complex (ubiquinone) [GO:0005749]; mitochondrion [GO:0005739]	integral component of membrane [GO:0016021]; mitochondrial envelope [GO:0005740]; mitochondrial inner membrane [GO:0005743]; mitochondrial respiratory chain complex II, succinate dehydrogenase complex (ubiquinone) [GO:0005749]; mitochondrion [GO:0005739]; electron transfer activity [GO:0009055]; heme binding [GO:0020037]; metal ion binding [GO:0046872]; succinate dehydrogenase activity [GO:000010…	electron transfer activity [GO:0009055]; heme binding [GO:0020037]; metal ion binding [GO:0046872]; succinate dehydrogenase activity [GO:0000104]; ubiquinone binding [GO:0048039]	FUNCTION: Membrane-anchoring subunit of succinate dehydrogenase (SDH) that is involved in complex II of the mitochondrial electron transport chain and is responsible for transferring electrons from succinate to ubiquinone (coenzyme Q). {ECO:0000250}.		Succinate dehydrogenase [ubiquinone] cytochrome b small subunit, mitochondrial (CybS) (CII-4) (QPs3) (Succinate dehydrogenase complex subunit D) (Succinate-ubiquinone oxidoreductase cytochrome b small subunit) (Succinate-ubiquinone reductase membrane anchor subunit)	CybS family		Paraganglioma	Neoplastic process	Alzheimer's Disease and Parkinsons and Huntington's disease	DB00756;DB00139;DB08689;	APP	IN	Yes		SUBUNIT: Component of complex II composed of four subunits: the flavoprotein (FP) SDHA, iron-sulfur protein (IP) SDHB, and a cytochrome b560 composed of SDHC and SDHD.	ER-Protein	Mitochondrion				HemeBinding
CCDS6167.1	Q8N3Y7	RDHE2_HUMAN	SDR16C5	ENZYMES		Oxidoreductases	1.1.1.105			keratinocyte proliferation [GO:0043616]; negative regulation of histone acetylation [GO:0035067]; negative regulation of transcription by RNA polymerase II [GO:0000122]; positive regulation of histone deacetylation [GO:0031065]; retinal metabolic process [GO:0042574]; retinol metabolic process [GO:0042572]	endoplasmic reticulum [GO:0005783]; endoplasmic reticulum membrane [GO:0005789]; integral component of membrane [GO:0016021]; lipid droplet [GO:0005811]; nucleus [GO:0005634]; transcriptional repressor complex [GO:0017053]	endoplasmic reticulum [GO:0005783]; endoplasmic reticulum membrane [GO:0005789]; integral component of membrane [GO:0016021]; lipid droplet [GO:0005811]; nucleus [GO:0005634]; transcriptional repressor complex [GO:0017053]; activating transcription factor binding [GO:0033613]; retinol dehydrogenase activity [GO:0004745]; transcription corepressor activity [GO:0003714]; transcription factor bindin…	activating transcription factor binding [GO:0033613]; retinol dehydrogenase activity [GO:0004745]; transcription corepressor activity [GO:0003714]; transcription factor binding [GO:0008134]	FUNCTION: Oxidoreductase with strong preference for NAD. Active in both the oxidative and reductive directions. Oxidizes all-trans-retinol in all-trans-retinaldehyde. No activity was detected with 11-cis-retinol or 11-cis-retinaldehyde as substrates with either NAD(+)/NADH or NADP(+)/NADPH. {ECO:0000269|PubMed:18926804}.	PF00106;	Epidermal retinol dehydrogenase 2 (EPHD-2) (RDH-E2) (EC 1.1.1.105) (Retinal short-chain dehydrogenase reductase 2) (retSDR2) (Short-chain dehydrogenase/reductase family 16C member 5)	Short-chain dehydrogenases/reductases (SDR) family							IN	Yes			ER-Protein	Endoplasmic reticulum							Breast						LipidMetabolicProcess
	A6NKP2	D42E2_HUMAN	SDR42E2	ENZYMES		Oxidoreductases	1.1.1.-			steroid biosynthetic process [GO:0006694]		3-beta-hydroxy-delta5-steroid dehydrogenase activity [GO:0003854]; oxidoreductase activity [GO:0016491]; oxidoreductase activity, acting on the CH-OH group of donors, NAD or NADP as acceptor [GO:0016616]; steroid biosynthetic process [GO:0006694]	3-beta-hydroxy-delta5-steroid dehydrogenase activity [GO:0003854]; oxidoreductase activity [GO:0016491]; oxidoreductase activity, acting on the CH-OH group of donors, NAD or NADP as acceptor [GO:0016616]		PF01073;	Putative short-chain dehydrogenase/reductase family 42E member 2 (EC 1.1.1.-)	3Beta_HSD							IN				Non-ER	Endoplasmic reticulum													LipidMetabolicProcess
CCDS5061.1	Q9UGP8	SEC63_HUMAN	SEC63	TRANSPORTERS				3.A	3.A.5.9.1;	liver development [GO:0001889]; multicellular organism aging [GO:0010259]; nitrogen compound metabolic process [GO:0006807]; posttranslational protein targeting to endoplasmic reticulum membrane [GO:0006620]; posttranslational protein targeting to membrane, translocation [GO:0031204]; protein targeting to membrane [GO:0006612]; renal system development [GO:0072001]; SRP-dependent cotranslational …	cytosol [GO:0005829]; endoplasmic reticulum [GO:0005783]; endoplasmic reticulum membrane [GO:0005789]; integral component of membrane [GO:0016021]; membrane [GO:0016020]; Sec62/Sec63 complex [GO:0031207]	cytosol [GO:0005829]; endoplasmic reticulum [GO:0005783]; endoplasmic reticulum membrane [GO:0005789]; integral component of membrane [GO:0016021]; membrane [GO:0016020]; Sec62/Sec63 complex [GO:0031207]; protein transporter activity [GO:0008565]; RNA binding [GO:0003723]; signaling receptor activity [GO:0038023]; liver development [GO:0001889]; multicellular organism aging [GO:0010259]; nitrogen…	protein transporter activity [GO:0008565]; RNA binding [GO:0003723]; signaling receptor activity [GO:0038023]	FUNCTION: Mediates cotranslational and post-translational transport of certain precursor polypeptides across endoplasmic reticulum (ER) (PubMed:22375059, PubMed:29719251). Proposed to play an auxiliary role in recognition of precursors with short and apolar signal peptides. May cooperate with SEC62 and HSPA5/BiP to facilitate targeting of small presecretory proteins into the SEC61 channel-forming…	PF00226;PF02889;	Translocation protein SEC63 homolog				Congenital disease: Ciliopathies				OUT			SUBUNIT: The ER translocon complex consists of channel-forming core components SEC61A1, SEC61B and SEC61G and different auxiliary components such as SEC62 and SEC63. {ECO:0000250|UniProtKB:P82008}.	ER-Protein	Endoplasmic reticulum
CCDS31216.1	O95470	SGPL1_HUMAN	SGPL1	ENZYMES		Lyases	4.1.2.27			ameboidal-type cell migration [GO:0001667]; androgen metabolic process [GO:0008209]; apoptotic signaling pathway [GO:0097190]; ceramide metabolic process [GO:0006672]; estrogen metabolic process [GO:0008210]; face morphogenesis [GO:0060325]; fatty acid metabolic process [GO:0006631]; fibroblast migration [GO:0010761]; hemopoiesis [GO:0030097]; kidney development [GO:0001822]; Leydig cell differen…	endoplasmic reticulum [GO:0005783]; endoplasmic reticulum membrane [GO:0005789]; integral component of endoplasmic reticulum membrane [GO:0030176]	endoplasmic reticulum [GO:0005783]; endoplasmic reticulum membrane [GO:0005789]; integral component of endoplasmic reticulum membrane [GO:0030176]; carboxy-lyase activity [GO:0016831]; pyridoxal phosphate binding [GO:0030170]; sphinganine-1-phosphate aldolase activity [GO:0008117]; ameboidal-type cell migration [GO:0001667]; androgen metabolic process [GO:0008209]; apoptotic signaling pathway [GO…	carboxy-lyase activity [GO:0016831]; pyridoxal phosphate binding [GO:0030170]; sphinganine-1-phosphate aldolase activity [GO:0008117]	FUNCTION: Cleaves phosphorylated sphingoid bases (PSBs), such as sphingosine-1-phosphate, into fatty aldehydes and phosphoethanolamine. Elevates stress-induced ceramide production and apoptosis. {ECO:0000269|PubMed:11018465, ECO:0000269|PubMed:14570870, ECO:0000269|PubMed:24809814, ECO:0000269|PubMed:28165339}.	PF00282;	Sphingosine-1-phosphate lyase 1 (S1PL) (SP-lyase 1) (SPL 1) (hSPL) (EC 4.1.2.27) (Sphingosine-1-phosphate aldolase)	Group II decarboxylase family, Sphingosine-1-phosphate lyase subfamily			Intellectual disability and Endocrine disease and Hydrops fetalis		DB00114;	APP	OUT		Homo/heteromeric activities	SUBUNIT: Homodimer. {ECO:0000269|PubMed:24809814}.	Non-ER	Endoplasmic reticulum											CatabolicProcess	Cell Communication	LipidMetabolicProcess					MetabolismOfLipids
CCDS32953.1	Q6PCB7	S27A1_HUMAN	SLC27A1	TRANSPORTERS/ENZYMES	Long-chain fatty acid transport		6.2.1.-	4.C	4.C.1.1.9;	adiponectin-activated signaling pathway [GO:0033211]; cardiolipin biosynthetic process [GO:0032049]; long-chain fatty acid import into cell [GO:0044539]; long-chain fatty acid transport [GO:0015909]; medium-chain fatty acid transport [GO:0001579]; negative regulation of phospholipid biosynthetic process [GO:0071072]; phosphatidic acid biosynthetic process [GO:0006654]; phosphatidylcholine biosynt…	cytosol [GO:0005829]; endoplasmic reticulum [GO:0005783]; integral component of plasma membrane [GO:0005887]; membrane [GO:0016020]; mitochondrion [GO:0005739]; plasma membrane [GO:0005886]	cytosol [GO:0005829]; endoplasmic reticulum [GO:0005783]; integral component of plasma membrane [GO:0005887]; membrane [GO:0016020]; mitochondrion [GO:0005739]; plasma membrane [GO:0005886]; fatty acid transmembrane transporter activity [GO:0015245]; long-chain fatty acid transporter activity [GO:0005324]; long-chain fatty acid-CoA ligase activity [GO:0004467]; nucleotide binding [GO:0000166]; pr…	fatty acid transmembrane transporter activity [GO:0015245]; long-chain fatty acid-CoA ligase activity [GO:0004467]; long-chain fatty acid transporter activity [GO:0005324]; nucleotide binding [GO:0000166]; protein homodimerization activity [GO:0042803]; very long-chain fatty acid-CoA ligase activity [GO:0031957]	FUNCTION: Mediates the ATP-dependent import of long-chain fatty acids (LCFA) into the cell by mediating their translocation at the plasma membrane (PubMed:28178239). Has also an acyl-CoA ligase activity for long-chain and very-long-chain fatty acids. May act directly as a bona fide transporter, or alternatively, in a cytoplasmic or membrane-associated multimeric protein complex to trap and draw f…	PF00501;PF13193;	Long-chain fatty acid transport protein 1 (FATP-1) (Fatty acid transport protein 1) (EC 6.2.1.-) (Solute carrier family 27 member 1)	ATP-dependent AMP-binding enzyme family				NAFLD			OUT		Homo/heteromeric activities	SUBUNIT: Self-associates. May function as a homodimer (By similarity). Interacts with EPRS; mediates the translocation of SLC27A1 from the cytoplasm to the plasma membrane thereby increasing the uptake of long-chain fatty acids (PubMed:28178239). {ECO:0000250|UniProtKB:Q60714, ECO:0000269|PubMed:28178239}.	ER-Protein	Endoplasmic reticulum			LigaseActivity									Cell Communication	LipidMetabolicProcess	TransportOfFattyAcid				MetabolismOfLipids
CCDS10133.1	O14975	S27A2_HUMAN	SLC27A2	TRANSPORTERS/ENZYMES	Long-chain fatty acid transport		6.2.1.-; 6.2.1.3	4.C	4.C.1.1.5;	bile acid biosynthetic process [GO:0006699]; fatty acid alpha-oxidation [GO:0001561]; fatty acid beta-oxidation [GO:0006635]; long-chain fatty acid import into cell [GO:0044539]; long-chain fatty acid metabolic process [GO:0001676]; methyl-branched fatty acid metabolic process [GO:0097089]; neutrophil degranulation [GO:0043312]; protein targeting to peroxisome [GO:0006625]; very long-chain fatty …	cytosol [GO:0005829]; endoplasmic reticulum [GO:0005783]; endoplasmic reticulum lumen [GO:0005788]; endoplasmic reticulum membrane [GO:0005789]; extracellular exosome [GO:0070062]; integral component of endoplasmic reticulum membrane [GO:0030176]; integral component of peroxisomal membrane [GO:0005779]; peroxisomal membrane [GO:0005778]; plasma membrane [GO:0005886]; specific granule membrane [GO…	cytosol [GO:0005829]; endoplasmic reticulum [GO:0005783]; endoplasmic reticulum lumen [GO:0005788]; endoplasmic reticulum membrane [GO:0005789]; extracellular exosome [GO:0070062]; integral component of endoplasmic reticulum membrane [GO:0030176]; integral component of peroxisomal membrane [GO:0005779]; peroxisomal membrane [GO:0005778]; plasma membrane [GO:0005886]; specific granule membrane [GO…	ATP binding [GO:0005524]; decanoate-CoA ligase activity [GO:0102391]; enzyme binding [GO:0019899]; fatty acid transmembrane transporter activity [GO:0015245]; long-chain fatty acid-CoA ligase activity [GO:0004467]; long-chain fatty acid transporter activity [GO:0005324]; phytanate-CoA ligase activity [GO:0050197]; pristanate-CoA ligase activity [GO:0070251]; signaling receptor binding [GO:0005102…	FUNCTION: Acyl-CoA synthetase probably involved in bile acid metabolism. Proposed to activate C27 precursors of bile acids to their CoA thioesters derivatives before side chain cleavage via peroxisomal beta-oxidation occurs. In vitro, activates 3-alpha,7-alpha,12-alpha-trihydroxy-5-beta-cholestanate (THCA), the C27 precursor of cholic acid deriving from the de novo synthesis from cholesterol. Doe…	PF00501;PF13193;	Very long-chain acyl-CoA synthetase (VLACS) (VLCS) (EC 6.2.1.-) (Fatty acid transport protein 2) (FATP-2) (Fatty-acid-coenzyme A ligase, very long-chain 1) (Long-chain-fatty-acid--CoA ligase) (EC 6.2.1.3) (Solute carrier family 27 member 2) (THCA-CoA ligase) (Very long-chain-fatty-acid-CoA ligase)	ATP-dependent AMP-binding enzyme family				NAFLD			OUT				ER-Protein	Endoplasmic reticulum			LigaseActivity								CatabolicProcess		LipidMetabolicProcess					MetabolismOfLipids
CCDS6899.1	Q6P1M0	S27A4_HUMAN	SLC27A4	TRANSPORTERS/ENZYMES	Long-chain fatty acid transport		6.2.1.-	4.C	4.C.1.1.10;	long-chain fatty acid import into cell [GO:0044539]; long-chain fatty acid metabolic process [GO:0001676]; long-chain fatty acid transport [GO:0015909]; medium-chain fatty acid transport [GO:0001579]; response to nutrient [GO:0007584]; skin development [GO:0043588]; very long-chain fatty acid catabolic process [GO:0042760]	brush border membrane [GO:0031526]; endoplasmic reticulum membrane [GO:0005789]; integral component of membrane [GO:0016021]; membrane [GO:0016020]; microvillus [GO:0005902]; plasma membrane [GO:0005886]	brush border membrane [GO:0031526]; endoplasmic reticulum membrane [GO:0005789]; integral component of membrane [GO:0016021]; membrane [GO:0016020]; microvillus [GO:0005902]; plasma membrane [GO:0005886]; fatty acid transmembrane transporter activity [GO:0015245]; long-chain fatty acid transporter activity [GO:0005324]; long-chain fatty acid-CoA ligase activity [GO:0004467]; nucleotide binding [G…	fatty acid transmembrane transporter activity [GO:0015245]; long-chain fatty acid-CoA ligase activity [GO:0004467]; long-chain fatty acid transporter activity [GO:0005324]; nucleotide binding [GO:0000166]; very long-chain fatty acid-CoA ligase activity [GO:0031957]	FUNCTION: Involved in translocation of long-chain fatty acids (LFCA) across the plasma membrane. Appears to be the principal fatty acid transporter in small intestinal enterocytes. Plays a role in the formation of the epidermal barrier. Required for fat absorption in early embryogenesis. Has acyl-CoA ligase activity for long-chain and very-long-chain fatty acids (VLCFAs). Indirectly inhibits RPE6…	PF00501;PF13193;	Long-chain fatty acid transport protein 4 (FATP-4) (Fatty acid transport protein 4) (EC 6.2.1.-) (Solute carrier family 27 member 4)	ATP-dependent AMP-binding enzyme family			Intellectual disability	NAFLD			OUT				ER-Protein	Endoplasmic reticulum			LigaseActivity								CatabolicProcess		LipidMetabolicProcess	TransportOfFattyAcid
CCDS4145.1	Q9Y2P4	S27A6_HUMAN	SLC27A6	TRANSPORTERS/ENZYMES	Long-chain fatty acid transport			4.C	4.C.1.1.11;	long-chain fatty acid transport [GO:0015909]; very long-chain fatty acid metabolic process [GO:0000038]	integral component of membrane [GO:0016021]; plasma membrane [GO:0005886]; sarcolemma [GO:0042383]	integral component of membrane [GO:0016021]; plasma membrane [GO:0005886]; sarcolemma [GO:0042383]; fatty acid transmembrane transporter activity [GO:0015245]; long-chain fatty acid transporter activity [GO:0005324]; long-chain fatty acid-CoA ligase activity [GO:0004467]; nucleotide binding [GO:0000166]; very long-chain fatty acid-CoA ligase activity [GO:0031957]; long-chain fatty acid transport …	fatty acid transmembrane transporter activity [GO:0015245]; long-chain fatty acid-CoA ligase activity [GO:0004467]; long-chain fatty acid transporter activity [GO:0005324]; nucleotide binding [GO:0000166]; very long-chain fatty acid-CoA ligase activity [GO:0031957]	FUNCTION: Involved in translocation of long-chain fatty acids (LFCA) across the plasma membrane. Thought to function as the predominant fatty acid protein transporter in heart. {ECO:0000269|PubMed:12556534}.	PF00501;PF13193;	Long-chain fatty acid transport protein 6 (FATP-6) (Fatty acid transport protein 6) (Fatty-acid-coenzyme A ligase, very long-chain 2) (Solute carrier family 27 member 6) (Very long-chain acyl-CoA synthetase homolog 1) (VLCSH1) (hVLCS-H1)	ATP-dependent AMP-binding enzyme family							IN				ER-Protein	Endoplasmic reticulum			LigaseActivity										LipidMetabolicProcess	TransportOfFattyAcid
CCDS6789.1	O15431	COPT1_HUMAN	SLC31A1	TRANSPORTERS				1.A	1.A.56.1.2;	cellular copper ion homeostasis [GO:0006878]; cellular response to cisplatin [GO:0072719]; copper ion import across plasma membrane [GO:0098705]; copper ion transport [GO:0006825]; drug transmembrane transport [GO:0006855]	integral component of plasma membrane [GO:0005887]; late endosome [GO:0005770]; neuronal cell body [GO:0043025]; plasma membrane [GO:0005886]; recycling endosome [GO:0055037]	integral component of plasma membrane [GO:0005887]; late endosome [GO:0005770]; neuronal cell body [GO:0043025]; plasma membrane [GO:0005886]; recycling endosome [GO:0055037]; copper ion transmembrane transporter activity [GO:0005375]; identical protein binding [GO:0042802]; cellular copper ion homeostasis [GO:0006878]; cellular response to cisplatin [GO:0072719]; copper ion import across plasma …	copper ion transmembrane transporter activity [GO:0005375]; identical protein binding [GO:0042802]	FUNCTION: High-affinity, saturable copper transporter involved in dietary copper uptake. {ECO:0000269|PubMed:11734551}.	PF04145;	High affinity copper uptake protein 1 (Copper transporter 1) (hCTR1) (Solute carrier family 31 member 1)	Copper transporter (Ctr) (TC 1.A.56) family, SLC31A subfamily					DB00958;DB00515;DB00526;	APP	OUT		Homo/heteromeric activities	SUBUNIT: Homotrimer. {ECO:0000269|PubMed:16501047}.	Non-ER	Cell membrane
CCDS6788.1	O15432	COPT2_HUMAN	SLC31A2	TRANSPORTERS				1.A	1.A.56.1.9;	cellular copper ion homeostasis [GO:0006878]; copper ion transport [GO:0006825]; regulation of copper ion transmembrane transport [GO:1902311]	integral component of plasma membrane [GO:0005887]; late endosome [GO:0005770]; plasma membrane [GO:0005886]; recycling endosome [GO:0055037]	integral component of plasma membrane [GO:0005887]; late endosome [GO:0005770]; plasma membrane [GO:0005886]; recycling endosome [GO:0055037]; copper ion transmembrane transporter activity [GO:0005375]; cellular copper ion homeostasis [GO:0006878]; copper ion transport [GO:0006825]; regulation of copper ion transmembrane transport [GO:1902311]	copper ion transmembrane transporter activity [GO:0005375]	FUNCTION: Involved in low-affinity copper uptake. {ECO:0000305}.	PF04145;	Probable low affinity copper uptake protein 2 (Copper transporter 2) (hCTR2) (Solute carrier family 31 member 2)	Copper transporter (Ctr) (TC 1.A.56) family, SLC31A subfamily					DB00958;DB00515;	APP	OUT				Non-ER	Endoplasmic reticulum
CCDS5004.1	Q9Y5W7	SNX14_HUMAN	SNX14	OTHER FUNCTIONAL ACTIVITY	Protein transport					autophagosome maturation [GO:0097352]; protein transport [GO:0015031]	dendrite [GO:0030425]; integral component of membrane [GO:0016021]; late endosome [GO:0005770]; late endosome membrane [GO:0031902]; lysosomal membrane [GO:0005765]; lysosome [GO:0005764]	dendrite [GO:0030425]; integral component of membrane [GO:0016021]; late endosome [GO:0005770]; late endosome membrane [GO:0031902]; lysosomal membrane [GO:0005765]; lysosome [GO:0005764]; phosphatidylinositol-3,5-bisphosphate binding [GO:0080025]; autophagosome maturation [GO:0097352]; protein transport [GO:0015031]	phosphatidylinositol-3,5-bisphosphate binding [GO:0080025]	FUNCTION: Plays a role in maintaining normal neuronal excitability and synaptic transmission. May be involved in several stages of intracellular trafficking (By similarity). Required for autophagosome clearance, possibly by mediating the fusion of lysosomes with autophagosomes (Probable). Binds phosphatidylinositol 3,5-bisphosphate (PtdIns(3,5)P2), a key component of late endosomes/lysosomes (Pub…	PF08628;PF00787;PF02194;PF00615;	Sorting nexin-14	Sorting nexin family			Intellectual disability and Congenital Nervous System diseases: Ataxias				IN				Non-ER	Golgi apparatus											CatabolicProcess
CCDS31721.1	Q92543	SNX19_HUMAN	SNX19	OTHER FUNCTIONAL ACTIVITY	Exocytosis					chondrocyte differentiation [GO:0002062]; dense core granule maturation [GO:1990502]; exocytosis [GO:0006887]; insulin secretion [GO:0030073]	cytoplasm [GO:0005737]; cytoplasmic vesicle membrane [GO:0030659]; early endosome membrane [GO:0031901]	cytoplasm [GO:0005737]; cytoplasmic vesicle membrane [GO:0030659]; early endosome membrane [GO:0031901]; phosphatidylinositol-3-phosphate binding [GO:0032266]; chondrocyte differentiation [GO:0002062]; dense core granule maturation [GO:1990502]; exocytosis [GO:0006887]; insulin secretion [GO:0030073]	phosphatidylinositol-3-phosphate binding [GO:0032266]	FUNCTION: Plays a role in intracellular vesicle trafficking and exocytosis (PubMed:24843546). May play a role in maintaining insulin-containing dense core vesicles in pancreatic beta-cells and in preventing their degradation. May play a role in insulin secretion (PubMed:24843546). Interacts with membranes containing phosphatidylinositol 3-phosphate (PtdIns(3P)) (By similarity). {ECO:0000250|UniPr…	PF08628;PF00787;PF02194;	Sorting nexin-19	Sorting nexin family		Neurodegenerative disease					IN			SUBUNIT: Interacts with PTPRN. {ECO:0000269|PubMed:16273344}.	Non-ER	Endoplasmic reticulum												Cell Communication
CCDS5770.1	Q9NRC1	ST7_HUMAN	ST7	OTHER FUNCTIONAL ACTIVITY	Regulation of cell differentiation					extracellular matrix organization [GO:0030198]; regulation of cell differentiation [GO:0045595]	integral component of membrane [GO:0016021]	integral component of membrane [GO:0016021]; extracellular matrix organization [GO:0030198]; regulation of cell differentiation [GO:0045595]		FUNCTION: May act as a tumor suppressor. {ECO:0000269|PubMed:16474848}.	PF04184;	Suppressor of tumorigenicity 7 protein (Protein FAM4A1) (Protein HELG)	ST7 family							IN				ER-Protein	Endoplasmic reticulum								Testis				Cell Communication
CCDS848.1	Q8TDW4	ST7L_HUMAN	ST7L	OTHER FUNCTIONAL ACTIVITY	Negative regulation of cell growth					negative regulation of cell growth [GO:0030308]	integral component of membrane [GO:0016021]	integral component of membrane [GO:0016021]; negative regulation of cell growth [GO:0030308]			PF04184;	Suppressor of tumorigenicity 7 protein-like (ST7-related protein)	ST7 family							IN				Non-ER	Endoplasmic reticulum
CCDS11930.1	O15466	SIA8E_HUMAN	ST8SIA5	ENZYMES		Transferases	2.4.99.-			carbohydrate metabolic process [GO:0005975]; glycosphingolipid biosynthetic process [GO:0006688]; protein glycosylation [GO:0006486]	Golgi membrane [GO:0000139]; integral component of membrane [GO:0016021]	Golgi membrane [GO:0000139]; integral component of membrane [GO:0016021]; alpha-N-acetylneuraminate alpha-2,8-sialyltransferase activity [GO:0003828]; sialyltransferase activity [GO:0008373]; carbohydrate metabolic process [GO:0005975]; glycosphingolipid biosynthetic process [GO:0006688]; protein glycosylation [GO:0006486]	alpha-N-acetylneuraminate alpha-2,8-sialyltransferase activity [GO:0003828]; sialyltransferase activity [GO:0008373]	FUNCTION: May be involved in the synthesis of gangliosides GD1c, GT1a, GQ1b and GT3 from GD1a, GT1b, GM1b and GD3 respectively. {ECO:0000269|PubMed:9199191}.	PF00777;	Alpha-2,8-sialyltransferase 8E (EC 2.4.99.-) (Sialyltransferase 8E) (SIAT8-E) (Sialyltransferase St8Sia V) (ST8SiaV)	Glycosyltransferase 29 family							IN				Non-ER	Golgi apparatus						Cerebral cortex							LipidMetabolicProcess
CCDS14127.1	P08842	STS_HUMAN	STS	ENZYMES		Hydrolases	3.1.6.2			epidermis development [GO:0008544]; female pregnancy [GO:0007565]; glycosphingolipid metabolic process [GO:0006687]; steroid catabolic process [GO:0006706]	endoplasmic reticulum [GO:0005783]; endoplasmic reticulum lumen [GO:0005788]; endoplasmic reticulum membrane [GO:0005789]; endosome [GO:0005768]; Golgi apparatus [GO:0005794]; integral component of membrane [GO:0016021]; intracellular membrane-bounded organelle [GO:0043231]; lysosome [GO:0005764]; membrane [GO:0016020]; plasma membrane [GO:0005886]	endoplasmic reticulum [GO:0005783]; endoplasmic reticulum lumen [GO:0005788]; endoplasmic reticulum membrane [GO:0005789]; endosome [GO:0005768]; Golgi apparatus [GO:0005794]; integral component of membrane [GO:0016021]; intracellular membrane-bounded organelle [GO:0043231]; lysosome [GO:0005764]; membrane [GO:0016020]; plasma membrane [GO:0005886]; metal ion binding [GO:0046872]; steryl-sulfatas…	metal ion binding [GO:0046872]; steryl-sulfatase activity [GO:0004773]; sulfuric ester hydrolase activity [GO:0008484]	FUNCTION: Conversion of sulfated steroid precursors to estrogens during pregnancy.	PF00884;	Steryl-sulfatase (EC 3.1.6.2) (Arylsulfatase C) (ASC) (Steroid sulfatase) (Steryl-sulfate sulfohydrolase)	Sulfatase family	SP		Intellectual disability		DB02735;DB06713;	APP	OUT	Yes	Homo/heteromeric activities	SUBUNIT: Homodimer. {ECO:0000269|PubMed:12657638}.	ER-Protein	Cell membrane											CatabolicProcess		LipidMetabolicProcess					MetabolismOfLipids
CCDS31044.1	Q69YW2	STUM_HUMAN	STUM	Uncharacterized	Conserved Pfam						integral component of membrane [GO:0016021]	integral component of membrane [GO:0016021]			PF15795;	Protein stum homolog	SPEC3 family, Stum subfamily							IN				Non-ER	Cell membrane						Cerebral cortex
CCDS13002.1	Q96BZ9	TBC20_HUMAN	TBC1D20	OTHER FUNCTIONAL ACTIVITY	Activation of GTPase activity					acrosome assembly [GO:0001675]; COPII-coated vesicle cargo loading [GO:0090110]; COPII vesicle coating [GO:0048208]; endoplasmic reticulum to Golgi vesicle-mediated transport [GO:0006888]; Golgi organization [GO:0007030]; lens fiber cell morphogenesis [GO:0070309]; lipid droplet organization [GO:0034389]; positive regulation by host of viral genome replication [GO:0044829]; positive regulation by…	endoplasmic reticulum [GO:0005783]; endoplasmic reticulum-Golgi intermediate compartment membrane [GO:0033116]; endoplasmic reticulum membrane [GO:0005789]; integral component of Golgi membrane [GO:0030173]; nuclear membrane [GO:0031965]	endoplasmic reticulum [GO:0005783]; endoplasmic reticulum membrane [GO:0005789]; endoplasmic reticulum-Golgi intermediate compartment membrane [GO:0033116]; integral component of Golgi membrane [GO:0030173]; nuclear membrane [GO:0031965]; GTPase activator activity [GO:0005096]; Rab GTPase binding [GO:0017137]; acrosome assembly [GO:0001675]; COPII vesicle coating [GO:0048208]; COPII-coated vesicl…	GTPase activator activity [GO:0005096]; Rab GTPase binding [GO:0017137]	FUNCTION: GTPase-activating protein specific for Rab1 and Rab2 small GTPase families for which it can accelerate the intrinsic GTP hydrolysis rate by more than five orders of magnitude.	PF00566;	TBC1 domain family member 20				Epilectic encephalopathy and Congenital microcephaly				IN			SUBUNIT: (Microbial infection) Directly interacts with the N-terminal amphipathic helix of hepatitis C virus (HCV) NS5A. {ECO:0000269|PubMed:17686842}.	Non-ER	Peroxisome										VesicleBuddingFromMembrane					COPIIvesicleTransport
CCDS43408.1	Q66K14	TBC9B_HUMAN	TBC1D9B	OTHER FUNCTIONAL ACTIVITY	Activation of GTPase activity					activation of GTPase activity [GO:0090630]; intracellular protein transport [GO:0006886]	cell [GO:0005623]; integral component of membrane [GO:0016021]	cell [GO:0005623]; integral component of membrane [GO:0016021]; calcium ion binding [GO:0005509]; GTPase activator activity [GO:0005096]; Rab GTPase binding [GO:0017137]; activation of GTPase activity [GO:0090630]; intracellular protein transport [GO:0006886]	calcium ion binding [GO:0005509]; GTPase activator activity [GO:0005096]; Rab GTPase binding [GO:0017137]	FUNCTION: May act as a GTPase-activating protein for Rab family protein(s).	PF02893;PF00566;	TBC1 domain family member 9B								OUT				ER-Protein	Cytoplasm
CCDS74131.1	Q8IWB9	TEX2_HUMAN	TEX2	OTHER FUNCTIONAL ACTIVITY	Lipid transport					lipid transport [GO:0006869]; signal transduction [GO:0007165]; sphingolipid metabolic process [GO:0006665]	endoplasmic reticulum [GO:0005783]; integral component of membrane [GO:0016021]	endoplasmic reticulum [GO:0005783]; integral component of membrane [GO:0016021]; lipid binding [GO:0008289]; lipid transport [GO:0006869]; signal transduction [GO:0007165]; sphingolipid metabolic process [GO:0006665]	lipid binding [GO:0008289]			Testis-expressed protein 2 (Transmembrane protein 96)								IN				Non-ER	Endoplasmic reticulum												Cell Communication	LipidMetabolicProcess
CCDS1417.1	Q99595	TI17A_HUMAN	TIMM17A	OTHER FUNCTIONAL ACTIVITY	Protein targeting					protein import into mitochondrial matrix [GO:0030150]; protein targeting to mitochondrion [GO:0006626]	integral component of mitochondrial inner membrane [GO:0031305]; mitochondrial inner membrane [GO:0005743]; mitochondrial intermembrane space [GO:0005758]; mitochondrion [GO:0005739]; TIM23 mitochondrial import inner membrane translocase complex [GO:0005744]	integral component of mitochondrial inner membrane [GO:0031305]; mitochondrial inner membrane [GO:0005743]; mitochondrial intermembrane space [GO:0005758]; mitochondrion [GO:0005739]; TIM23 mitochondrial import inner membrane translocase complex [GO:0005744]; P-P-bond-hydrolysis-driven protein transmembrane transporter activity [GO:0015450]; protein transmembrane transporter activity [GO:0008320]…	P-P-bond-hydrolysis-driven protein transmembrane transporter activity [GO:0015450]; protein transmembrane transporter activity [GO:0008320]	FUNCTION: Essential component of the TIM23 complex, a complex that mediates the translocation of transit peptide-containing proteins across the mitochondrial inner membrane.		Mitochondrial import inner membrane translocase subunit Tim17A	Tim17/Tim22/Tim23 family							IN			SUBUNIT: Component of the TIM23 complex at least composed of TIMM23, TIMM17 (TIMM17A or TIMM17B) and TIMM50. The complex interacts with the TIMM44 component of the PAM complex and with DNAJC15. {ECO:0000269|PubMed:23263864}.	Non-ER	Mitochondrion
CCDS14308.1	O60830	TI17B_HUMAN	TIMM17B	OTHER FUNCTIONAL ACTIVITY	Protein targeting					protein import into mitochondrial matrix [GO:0030150]; protein targeting to mitochondrion [GO:0006626]	integral component of mitochondrial inner membrane [GO:0031305]; mitochondrial inner membrane [GO:0005743]; mitochondrial intermembrane space [GO:0005758]; mitochondrion [GO:0005739]; TIM23 mitochondrial import inner membrane translocase complex [GO:0005744]	integral component of mitochondrial inner membrane [GO:0031305]; mitochondrial inner membrane [GO:0005743]; mitochondrial intermembrane space [GO:0005758]; mitochondrion [GO:0005739]; TIM23 mitochondrial import inner membrane translocase complex [GO:0005744]; P-P-bond-hydrolysis-driven protein transmembrane transporter activity [GO:0015450]; protein transmembrane transporter activity [GO:0008320]…	P-P-bond-hydrolysis-driven protein transmembrane transporter activity [GO:0015450]; protein transmembrane transporter activity [GO:0008320]	FUNCTION: Essential component of the TIM23 complex, a complex that mediates the translocation of transit peptide-containing proteins across the mitochondrial inner membrane.		Mitochondrial import inner membrane translocase subunit Tim17B	Tim17/Tim22/Tim23 family							OUT			SUBUNIT: Component of the TIM23 complex at least composed of TIMM23, TIMM17 (TIMM17A or TIMM17B) and TIMM50. The complex interacts with the TIMM44 component of the PAM complex and with DNAJC15. {ECO:0000269|PubMed:23263864}.	Non-ER	Mitochondrion
CCDS73091.1	O14925	TIM23_HUMAN	TIMM23	OTHER FUNCTIONAL ACTIVITY	Protein targeting					protein import into mitochondrial matrix [GO:0030150]; protein targeting to mitochondrion [GO:0006626]	integral component of mitochondrial inner membrane [GO:0031305]; mitochondrial inner membrane [GO:0005743]; mitochondrial intermembrane space [GO:0005758]; mitochondrion [GO:0005739]; TIM23 mitochondrial import inner membrane translocase complex [GO:0005744]	integral component of mitochondrial inner membrane [GO:0031305]; mitochondrial inner membrane [GO:0005743]; mitochondrial intermembrane space [GO:0005758]; mitochondrion [GO:0005739]; TIM23 mitochondrial import inner membrane translocase complex [GO:0005744]; P-P-bond-hydrolysis-driven protein transmembrane transporter activity [GO:0015450]; protein transmembrane transporter activity [GO:0008320]…	P-P-bond-hydrolysis-driven protein transmembrane transporter activity [GO:0015450]; protein transmembrane transporter activity [GO:0008320]	FUNCTION: Essential component of the TIM23 complex, a complex that mediates the translocation of transit peptide-containing proteins across the mitochondrial inner membrane.		Mitochondrial import inner membrane translocase subunit Tim23	Tim17/Tim22/Tim23 family							IN			SUBUNIT: Component of the TIM23 complex at least composed of TIMM23, TIMM17 (TIMM17A or TIMM17B) and TIMM50; within this complex, directly interacts with TIMM50. The complex interacts with the TIMM44 component of the PAM complex and with DNAJC15. {ECO:0000269|PubMed:15044455, ECO:0000269|PubMed:23263864}.	Non-ER	Mitochondrion
CCDS198.1	Q5TGY1	TMCO4_HUMAN	TMCO4	Uncharacterized	Conserved Pfam						integral component of membrane [GO:0016021]	integral component of membrane [GO:0016021]			PF05277;	Transmembrane and coiled-coil domain-containing protein 4	TMCO4 family							IN				Non-ER	Mitochondrion
CCDS7996.1	Q9BVC6	TM109_HUMAN	TMEM109	TRANSPORTERS				1.A	1.A.74.1.2;	cellular response to gamma radiation [GO:0071480]; intrinsic apoptotic signaling pathway in response to DNA damage by p53 class mediator [GO:0042771]; negative regulation of cell death [GO:0060548]; regulation of ion transmembrane transport [GO:0034765]	extracellular exosome [GO:0070062]; integral component of membrane [GO:0016021]; nuclear outer membrane [GO:0005640]; sarcoplasmic reticulum membrane [GO:0033017]	extracellular exosome [GO:0070062]; integral component of membrane [GO:0016021]; nuclear outer membrane [GO:0005640]; sarcoplasmic reticulum membrane [GO:0033017]; voltage-gated ion channel activity [GO:0005244]; cellular response to gamma radiation [GO:0071480]; intrinsic apoptotic signaling pathway in response to DNA damage by p53 class mediator [GO:0042771]; negative regulation of cell death […	voltage-gated ion channel activity [GO:0005244]	FUNCTION: May mediate cellular response to DNA damage by protecting against ultraviolet C-induced cell death (PubMed:23542032). Can form voltage-gated calcium and potassium channels in vitro (By similarity). {ECO:0000250|UniProtKB:O77751, ECO:0000269|PubMed:23542032}.		Transmembrane protein 109 (Mitsugumin-23) (Mg23)		SP						OUT	Yes	Homo/heteromeric activities	SUBUNIT: Homooligomer (By similarity). Interacts with CRYAB (PubMed:23542032). {ECO:0000250|UniProtKB:O77751, ECO:0000269|PubMed:23542032}.	ER-Protein	Endoplasmic reticulum												Cell Communication
CCDS11216.1	P17152	TMM11_HUMAN	TMEM11	OTHER FUNCTIONAL ACTIVITY	Regulate mitochondrial morphogenesis					inner mitochondrial membrane organization [GO:0007007]; mitochondrion organization [GO:0007005]	integral component of mitochondrial inner membrane [GO:0031305]; integral component of plasma membrane [GO:0005887]; mitochondrion [GO:0005739]	integral component of mitochondrial inner membrane [GO:0031305]; integral component of plasma membrane [GO:0005887]; mitochondrion [GO:0005739]; inner mitochondrial membrane organization [GO:0007007]; mitochondrion organization [GO:0007005]		FUNCTION: Plays a role in mitochondrial morphogenesis. {ECO:0000269|PubMed:21274005}.	PF14972;	Transmembrane protein 11, mitochondrial (Protein PM1) (Protein PMI)	TMEM11 family							IN			SUBUNIT: Associates with the mitochondrial contact site and cristae organizing system (MICOS) complex, composed of at least MICOS10/MIC10, CHCHD3/MIC19, CHCHD6/MIC25, APOOL/MIC27, IMMT/MIC60, APOO/MIC23/MIC26 and QIL1/MIC13. This complex was also known under the names MINOS or MitOS complex. The MICOS complex associates with mitochondrial outer membrane proteins SAMM50, MTX1, MTX2 and DNAJC11, mi…	Non-ER	Mitochondrion
CCDS73825.1	B3SHH9	TM114_HUMAN	TMEM114	Uncharacterized	Conserved Pfam						apical plasma membrane [GO:0016324]; apicolateral plasma membrane [GO:0016327]; integral component of membrane [GO:0016021]	apical plasma membrane [GO:0016324]; apicolateral plasma membrane [GO:0016327]; integral component of membrane [GO:0016021]			PF13903;	Transmembrane protein 114	PMP-22/EMP/MP20 family							OUT	Yes			ER-Protein	Cell membrane
CCDS46998.1	A0AVI4	TM129_HUMAN	TMEM129	ENZYMES	Acyl transferase	Transferases	2.3.2.27			protein polyubiquitination [GO:0000209]; protein ubiquitination [GO:0016567]; response to unfolded protein [GO:0006986]; retrograde protein transport, ER to cytosol [GO:0030970]; ubiquitin-dependent ERAD pathway [GO:0030433]	endoplasmic reticulum [GO:0005783]; endoplasmic reticulum membrane [GO:0005789]; integral component of membrane [GO:0016021]	endoplasmic reticulum [GO:0005783]; endoplasmic reticulum membrane [GO:0005789]; integral component of membrane [GO:0016021]; metal ion binding [GO:0046872]; ubiquitin protein ligase activity [GO:0061630]; protein polyubiquitination [GO:0000209]; protein ubiquitination [GO:0016567]; response to unfolded protein [GO:0006986]; retrograde protein transport, ER to cytosol [GO:0030970]; ubiquitin-depe…	metal ion binding [GO:0046872]; ubiquitin protein ligase activity [GO:0061630]	FUNCTION: E3 ubiquitin-protein ligase involved in ER-associated protein degradation, preferentially associates with the E2 enzyme UBE2J2. Exploited by viral US11 proteins to mediate HLA class I proteins degradation. {ECO:0000269|PubMed:24807418}.	PF10272;	E3 ubiquitin-protein ligase TM129 (EC 2.3.2.27) (RING-type E3 ubiquitin transferase TM129)	TMEM129 family							IN			SUBUNIT: Integral component of ER-resident dislocation complexes.	Non-ER	Cell membrane											CatabolicProcess
CCDS8133.1	Q8N4L1	T151A_HUMAN	TMEM151A	Uncharacterized	Conserved Pfam						integral component of membrane [GO:0016021]	integral component of membrane [GO:0016021]			PF14857;	Transmembrane protein 151A	TMEM151 family							IN				Non-ER	Cell membrane						Cerebral cortex
CCDS47437.1	Q8IW70	T151B_HUMAN	TMEM151B	Uncharacterized	Conserved Pfam						integral component of membrane [GO:0016021]	integral component of membrane [GO:0016021]			PF14857;	Transmembrane protein 151B (Transmembrane protein 193)	TMEM151 family							IN				Non-ER	Cell membrane						Cerebral cortex
CCDS12695.1	Q9NX00	TM160_HUMAN	TMEM160	Uncharacterized	No Conserved Pfam						integral component of membrane [GO:0016021]	integral component of membrane [GO:0016021]				Transmembrane protein 160	TMEM160 family							IN	Yes			ER-Protein	Cell membrane
CCDS10917.1	Q8WVE7	T170A_HUMAN	TMEM170A	TRANSPORTERS				8.A	8.A.70.1.1;	endoplasmic reticulum tubular network organization [GO:0071786]; nuclear envelope organization [GO:0006998]; nuclear pore complex assembly [GO:0051292]	endoplasmic reticulum membrane [GO:0005789]; integral component of membrane [GO:0016021]; nuclear envelope [GO:0005635]	endoplasmic reticulum membrane [GO:0005789]; integral component of membrane [GO:0016021]; nuclear envelope [GO:0005635]; endoplasmic reticulum tubular network organization [GO:0071786]; nuclear envelope organization [GO:0006998]; nuclear pore complex assembly [GO:0051292]		FUNCTION: Acts as a regulator of endoplasmic reticulum (ER) and nuclear envelope (NE) morphogenesis. Affects the ratio between tubular ER and ER sheets by promoting sheet formation at the expense of tubules. Influences NE expansion, nuclear pore complex formation and proper localization of inner nuclear membrane proteins (PubMed:26906412). {ECO:0000269|PubMed:26906412}.	PF10190;	Transmembrane protein 170A	TMEM170 family							OUT			SUBUNIT: Interacts with RTN4 (PubMed:26906412). {ECO:0000269|PubMed:26906412}.	Non-ER	Endoplasmic reticulum						Cerebral cortex
CCDS43425.1	Q5T4T1	T170B_HUMAN	TMEM170B	OTHER FUNCTIONAL ACTIVITY	Wnt signaling pathway					negative regulation of canonical Wnt signaling pathway [GO:0090090]; Wnt signaling pathway [GO:0016055]	integral component of membrane [GO:0016021]; plasma membrane [GO:0005886]	integral component of membrane [GO:0016021]; plasma membrane [GO:0005886]; negative regulation of canonical Wnt signaling pathway [GO:0090090]; Wnt signaling pathway [GO:0016055]		FUNCTION: Negatively regulates the canonical Wnt signaling in breast cancer cells. Exerts an inhibitory effect on breast cancer growth by inhibiting CTNNB1 stabilization and nucleus translocation, which reduces the activity of Wnt targets (PubMed:29367600). {ECO:0000269|PubMed:29367600}.	PF10190;	Transmembrane protein 170B	TMEM170 family							OUT			SUBUNIT: Interacts with CTNNB1(PubMed:29367600). {ECO:0000269|PubMed:29367600}.	Non-ER	Endoplasmic reticulum												Cell Communication
CCDS2128.1	Q53S58	TM177_HUMAN	TMEM177	OTHER FUNCTIONAL ACTIVITY	Involved as subunit II (MT-CO2/COX2)						integral component of mitochondrial inner membrane [GO:0031305]	integral component of mitochondrial inner membrane [GO:0031305]		FUNCTION: Plays a role in the early steps of cytochrome c oxidase subunit II (MT-CO2/COX2) maturation and is required for the stabilization of COX20 and the newly synthesized MT-CO2/COX2 protein. {ECO:0000269|PubMed:29154948}.		Transmembrane protein 177	TMEM177 family							IN			SUBUNIT: Found in a complex with COX20, COA6, MT-CO2/COX2, COX18, SCO1 and SCO2. Interacts with COX20. Interacts with COX1, MT-CO2/COX2, SCO1 and SCO2 in a COX20-dependent manner. {ECO:0000269|PubMed:29154948}.	Non-ER	Mitochondrion
CCDS1804.1	Q8NBL3	T178A_HUMAN	TMEM178A	TRANSPORTERS	Negative regulation of osteoclast differentiation			8.A	8.A.16.2.8;	negative regulation of osteoclast differentiation [GO:0045671]; regulation of cytosolic calcium ion concentration [GO:0051480]	endoplasmic reticulum membrane [GO:0005789]; integral component of membrane [GO:0016021]	endoplasmic reticulum membrane [GO:0005789]; integral component of membrane [GO:0016021]; negative regulation of osteoclast differentiation [GO:0045671]; regulation of cytosolic calcium ion concentration [GO:0051480]		FUNCTION: Acts as a negative regulator of osteoclast differentiation in basal and inflammatory conditions by regulating TNFSF11-induced Ca (2+) fluxes, thereby controlling the induction of NFATC1. {ECO:0000250|UniProtKB:Q9CZ16}.	PF13903;	Transmembrane protein 178A	TMEM178 family							OUT	Yes		SUBUNIT: Interacts with STIM1. {ECO:0000250|UniProtKB:Q9CZ16}.	ER-Protein	Cell membrane						Cerebral cortex
CCDS59086.1	H3BS89	T178B_HUMAN	TMEM178B	Uncharacterized	Conserved Pfam						integral component of membrane [GO:0016021]	integral component of membrane [GO:0016021]			PF13903;	Transmembrane protein 178B	TMEM178 family	SP						OUT	Yes			ER-Protein	Cell membrane						Cerebral cortex
CCDS8036.1	Q7Z7N9	T179B_HUMAN	TMEM179B	TRANSPORTERS				9A/B	9.B.201.1.2;	neutrophil degranulation [GO:0043312]	azurophil granule membrane [GO:0035577]; ficolin-1-rich granule membrane [GO:0101003]; integral component of membrane [GO:0016021]; nuclear speck [GO:0016607]; nucleolus [GO:0005730]; plasma membrane [GO:0005886]; secretory granule membrane [GO:0030667]	azurophil granule membrane [GO:0035577]; ficolin-1-rich granule membrane [GO:0101003]; integral component of membrane [GO:0016021]; nuclear speck [GO:0016607]; nucleolus [GO:0005730]; plasma membrane [GO:0005886]; secretory granule membrane [GO:0030667]; neutrophil degranulation [GO:0043312]				Transmembrane protein 179B								OUT	Yes			ER-Protein	Cell membrane
CCDS33141.1	Q96B42	TMM18_HUMAN	TMEM18	TRANSPORTERS	Transcription repressor			9A/B	9.B.228.1.1;	cell migration [GO:0016477]	cytoplasm [GO:0005737]; integral component of membrane [GO:0016021]; nuclear membrane [GO:0031965]	cytoplasm [GO:0005737]; integral component of membrane [GO:0016021]; nuclear membrane [GO:0031965]; DNA binding [GO:0003677]; cell migration [GO:0016477]	DNA binding [GO:0003677]	FUNCTION: Transcription repressor. Sequence-specific ssDNA and dsDNA binding protein, with preference for GCT end CTG repeats. Cell migration modulator which enhances the glioma-specific migration ability of neural stem cells (NSC) and neural precursor cells (NPC). {ECO:0000269|PubMed:18559506, ECO:0000269|PubMed:21980424}.	PF14770;	Transmembrane protein 18	TMEM18 family							OUT		Homo/heteromeric activities	SUBUNIT: Forms homooligomers, independently of the DNA-binding domain. {ECO:0000269|PubMed:21980424}.	Non-ER	Endoplasmic reticulum
CCDS42098.1	Q9BSN7	TM204_HUMAN	TMEM204	OTHER FUNCTIONAL ACTIVITY	Cell-cell interactions through adherens					lymph vessel development [GO:0001945]; regulation of vascular endothelial growth factor receptor signaling pathway [GO:0030947]; smooth muscle cell differentiation [GO:0051145]	adherens junction [GO:0005912]; integral component of membrane [GO:0016021]; plasma membrane [GO:0005886]	adherens junction [GO:0005912]; integral component of membrane [GO:0016021]; plasma membrane [GO:0005886]; lymph vessel development [GO:0001945]; regulation of vascular endothelial growth factor receptor signaling pathway [GO:0030947]; smooth muscle cell differentiation [GO:0051145]		FUNCTION: Can influence paracellular permeability. Appears to be involved in cell-cell interactions through adherens.		Transmembrane protein 204 (Claudin-like protein 24)								OUT	Yes			ER-Protein	Cell membrane																				Cell Junction
CCDS31715.1	A2RU14	TM218_HUMAN	TMEM218	Uncharacterized	No Conserved Pfam						cilium [GO:0005929]; integral component of membrane [GO:0016021]	cilium [GO:0005929]; integral component of membrane [GO:0016021]		FUNCTION: May be involved in ciliary biogenesis or function. {ECO:0000250|UniProtKB:Q9CQ44}.		Transmembrane protein 218	TMEM218 family							OUT				ER-Protein	Endoplasmic reticulum
CCDS32567.1	Q6QAJ8	TM220_HUMAN	TMEM220	Uncharacterized	Conserved Pfam						integral component of membrane [GO:0016021]	integral component of membrane [GO:0016021]			PF15071;	Transmembrane protein 220								IN	Yes			Non-ER	Cell membrane
CCDS297.2	Q9H0R3	TM222_HUMAN	TMEM222	Uncharacterized	Conserved Pfam						integral component of membrane [GO:0016021]	integral component of membrane [GO:0016021]			PF05608;	Transmembrane protein 222								IN				Non-ER	Cell membrane
CCDS56046.1	A6NFC5	TM235_HUMAN	TMEM235	Uncharacterized	Conserved Pfam						apical plasma membrane [GO:0016324]; endoplasmic reticulum [GO:0005783]; integral component of membrane [GO:0016021]	apical plasma membrane [GO:0016324]; endoplasmic reticulum [GO:0005783]; integral component of membrane [GO:0016021]			PF13903;	Transmembrane protein 235	PMP-22/EMP/MP20 family	SP						OUT	Yes			ER-Protein	Cell membrane						Cerebral cortex
CCDS82595.1	Q8WW34	TM239_HUMAN	TMEM239	Uncharacterized	Conserved Pfam						integral component of membrane [GO:0016021]	integral component of membrane [GO:0016021]			PF15841;	Transmembrane protein 239								IN				Non-ER	Endoplasmic reticulum								Testis
CCDS5602.1	Q9BU79	TM243_HUMAN	TMEM243	Uncharacterized	Conserved Pfam						integral component of membrane [GO:0016021]	integral component of membrane [GO:0016021]			PF10856;	Transmembrane protein 243 (MDR1- and mitochondrial taxol resistance-associated protein) (MM-TRAG)	TMEM243 family							IN				Non-ER	Endoplasmic reticulum
CCDS34536.1	Q5VVB8	TM244_HUMAN	TMEM244	Uncharacterized	No Conserved Pfam						integral component of membrane [GO:0016021]	integral component of membrane [GO:0016021]				Transmembrane protein 244								IN				ER-Protein	Endoplasmic reticulum						Cerebral cortex
CCDS6757.1	Q9BRR3	TM246_HUMAN	TMEM246	Uncharacterized	No Conserved Pfam						integral component of membrane [GO:0016021]	integral component of membrane [GO:0016021]				Transmembrane protein 246	TMEM246 family							IN				ER-Protein	Endoplasmic reticulum
CCDS59155.1	H0YL14	TM250_HUMAN	TMEM250	OTHER FUNCTIONAL ACTIVITY	Cytoskeleton-dependent cytokinesis					cytoskeleton-dependent cytokinesis [GO:0061640]; positive regulation of cell population proliferation [GO:0008284]; positive regulation of viral process [GO:0048524]; viral process [GO:0016032]	cytoplasm [GO:0005737]; integral component of membrane [GO:0016021]; microtubule cytoskeleton [GO:0015630]; nucleoplasm [GO:0005654]; nucleus [GO:0005634]; septin complex [GO:0031105]; septin ring [GO:0005940]	cytoplasm [GO:0005737]; integral component of membrane [GO:0016021]; microtubule cytoskeleton [GO:0015630]; nucleoplasm [GO:0005654]; nucleus [GO:0005634]; septin complex [GO:0031105]; septin ring [GO:0005940]; GTPase activity [GO:0003924]; protein-containing complex scaffold activity [GO:0032947]; cytoskeleton-dependent cytokinesis [GO:0061640]; positive regulation of cell population proliferati…	GTPase activity [GO:0003924]; protein-containing complex scaffold activity [GO:0032947]	FUNCTION: May play a role in cell proliferation by promoting progression into S phase. {ECO:0000269|PubMed:21667337}.; FUNCTION: (Microbial infection) Promotes human herpes simplex virus 1/HHV-1 proliferation. {ECO:0000269|PubMed:21667337}.		Transmembrane protein 250 (Herpes virus UL25-binding protein)								IN			SUBUNIT: (Microbial infection) Interacts with herpes simplex virus 1/HHV-1 protein CVC2/UL25. {ECO:0000269|PubMed:21667337}.	Non-ER	Endoplasmic reticulum																PANTHERcytoskeletalProtein
CCDS7363.1	Q8TBM7	TM254_HUMAN	TMEM254	Uncharacterized	Conserved Pfam						integral component of membrane [GO:0016021]	integral component of membrane [GO:0016021]			PF14934;	Transmembrane protein 254								IN				ER-Protein	Endoplasmic reticulum
CCDS60845.1	E9PQX1	TM262_HUMAN	TMEM262	Uncharacterized	No Conserved Pfam						integral component of membrane [GO:0016021]	integral component of membrane [GO:0016021]				Transmembrane protein 262								IN				ER-Protein	Endoplasmic reticulum								Testis
CCDS53296.1	Q8NCS4	TM35B_HUMAN	TMEM35B	Uncharacterized	Conserved Pfam						integral component of membrane [GO:0016021]	integral component of membrane [GO:0016021]			PF13564;	Transmembrane protein 35B (ZMYM6 neighbor protein)	DoxX family	SP						OUT	Yes			ER-Protein	Endoplasmic reticulum
CCDS54134.1	Q71RG4	TMUB2_HUMAN	TMUB2	OTHER FUNCTIONAL ACTIVITY	ERAD pathway					ubiquitin-dependent ERAD pathway [GO:0030433]	integral component of membrane [GO:0016021]	integral component of membrane [GO:0016021]; ubiquitin-dependent ERAD pathway [GO:0030433]			PF00240;	Transmembrane and ubiquitin-like domain-containing protein 2								IN				Non-ER	Cell membrane											CatabolicProcess
CCDS11170.1	Q96ET8	TV23C_HUMAN	TVP23C	OTHER FUNCTIONAL ACTIVITY	Vesicle-mediated transport					protein secretion [GO:0009306]; vesicle-mediated transport [GO:0016192]	integral component of Golgi membrane [GO:0030173]	integral component of Golgi membrane [GO:0030173]; protein secretion [GO:0009306]; vesicle-mediated transport [GO:0016192]			PF05832;	Golgi apparatus membrane protein TVP23 homolog C	TVP23 family							IN				Non-ER	Cell membrane
CCDS13664.1	O00258	WRB_HUMAN	WRB	TRANSPORTERS				3.A	3.A.19.1.1;	tail-anchored membrane protein insertion into ER membrane [GO:0071816]	endoplasmic reticulum membrane [GO:0005789]; integral component of membrane [GO:0016021]; nucleus [GO:0005634]	endoplasmic reticulum membrane [GO:0005789]; integral component of membrane [GO:0016021]; nucleus [GO:0005634]; tail-anchored membrane protein insertion into ER membrane [GO:0071816]		FUNCTION: Receptor for ASNA1/TRC40-mediated insertion of tail-anchored (TA) proteins into the ER membrane. {ECO:0000269|PubMed:21444755}.	PF04420;	Tail-anchored protein insertion receptor WRB (Congenital heart disease 5 protein) (Tryptophan-rich basic protein) (WRB)	WRB/GET1 family							OUT			SUBUNIT: Interacts with ASNA1/TRC40. {ECO:0000269|PubMed:21444755}.	Non-ER	Endoplasmic reticulum
	A2RUG3	XKRY2_HUMAN	XKRY2	Uncharacterized	Testis-specific expression						integral component of membrane [GO:0016021]	integral component of membrane [GO:0016021]			PF09815;	Testis-specific XK-related protein, Y-linked 2	XK-related protein							OUT				ER-Protein	Endoplasmic reticulum
[truncated: 29 more columns]
